# Supplementary material for: Multi-omics integration analysis based on plasma circulating proteins reveals potential therapeutic targets for ulcerative colitis
Source: Front Mol Biosci. 2025 Nov 20;12:1686282. doi: 10.3389/fmolb.2025.1686282 (PMC12675271; doi:10.3389/fmolb.2025.1686282)
Supplement: Supplementary file 2 [file DataSheet1.xlsx]

## Sheet: Contents
Contents
Table S1. Details of the genome-wide association studies and datasets used in our analyses.
Table S2. The differentially expressed genes between ulcerative colitis samples and control samples with the criterion of |log (FC)| > 0.9 and adj.P.Value < 0.05.
Table S3. Colon length and DAI for 12 mice (6 in the control group and 6 in the DSS-treated group).
Table S4. Primer sequences used for RT-qPCR.
Table S5. 168 plasma proteins with significant causal associations with UC.
Table S6. Upregulated and Downregulated 20 Proteins in UC.
Table S7. Heterogeneity test.
Table S8. Horizontal multiple validity test.
Table S9. The overlap between differentially expressed genes and Mendelian randomization genes.

## Sheet: Table S1
Table S1. Details of the genome-wide association studies and datasets used in our analyses.
Variables	Consortium	Traits	N Proteins	Sample size	Ancestry	PMID	Link
Exposure	deCODE genetics	Plasma proteome	4907	35559	European(Icelanders)	34857953	https://www.decode.com/summarydata/
Outcome	Neale Lab	Ulcerative colitis	/	337,199 ( 1579 cases and 335,620 controls)	European	/	https://www.ukbiobank.ac.uk/about-our-data/biological-samples/

## Sheet: Table S2
Table S2. The differentially expressed genes between ulcerative colitis samples and control samples with the criterion of |log (FC)| > 0.9 and adj.P.Value < 0.05.
Gene	logFC	SE	AveExpr	t	P.Value	adj.P.Value	B
SLC6A14	4.87652595933267	0.171788417282798	9.54459256690403	28.3868146436492	6.06865513354297e-86	1.20814786398573e-81	184.98296997402
SLC23A1	-2.39366	0.0944545977870584	5.53664342141685	-25.3419	1.06084917689548e-75	7.78925098965619e-72	161.68214975596
LOC389023	-3.41618	0.134871739756229	5.43854412682302	-25.3291	1.17378706896567e-75	7.78925098965619e-72	161.582106117597
DPP10	-1.86663	0.076163959546633	3.92404946731262	-24.508	8.22959871489883e-73	4.09587128040515e-69	155.100564950311
SLC38A4	-1.61853	0.0689157990905255	3.78043239848963	-23.4857	3.19848308563525e-69	1.27350802537653e-65	146.920912167925
SLC19A3	-1.0179	0.0458761621410208	5.10872173408439	-22.188	1.35373300107426e-64	4.4916860975644e-61	136.372098985881
DUOX2	4.73197329747758	0.213860740160055	10.0013640333841	22.1264234563863	2.25349410634083e-64	6.40893723843331e-61	135.867316086459
S100P	1.75947558353593	0.0806456944502335	12.3153351779266	21.8173529973345	2.92628080912493e-63	7.28204979350739e-60	133.32759350504
LCN2	2.74633839248008	0.126826794077703	12.1316755142004	21.6542443767638	1.13630508349634e-62	2.51350684469391e-59	131.983584846093
HSPB3	-2.0973	0.0982167191553664	4.88307106089914	-21.3538	1.39201907589427e-61	2.77123157629031e-58	129.501111632931
NAT8B	-1.33574	0.0637482504528153	6.13162029614672	-20.9533	3.97313163794701e-60	7.19064587711356e-57	126.180151715203
TIMP1	2.04409612046912	0.0981200289548553	11.4163548660502	20.8326	1.09379983490144e-59	1.81461392610148e-56	125.176559007601
AQP7	-2.35416	0.113153522915162	6.40458391771472	-20.805	1.37900676783535e-59	2.11178974877432e-56	124.946928100581
PI3	2.24760636779617	0.110657514687757	12.1999500124703	20.3113758169814	8.79117867037051e-58	1.25010560692669e-54	120.828787361251
MEP1B	-2.97337	0.146839463727151	5.93654411686801	-20.2491	1.48625236693369e-57	1.97255414139439e-54	120.308298646466
SLC23A3	-1.20446	0.0602463406222343	5.84792629040753	-19.9922	1.30258825548718e-56	1.62074543688992e-53	118.156545165811
PRKG2	-1.29772	0.0656724301776999	3.88249166541491	-19.7605	9.26678712746558e-56	1.02490665629769e-52	116.211422045942
B4GALNT2	-1.79315	0.090842023012053	5.11199896495082	-19.7392	1.10967580894583e-55	1.16270663181545e-52	116.03275679057
PARP8	1.23640281984098	0.0633405761545184	7.24093374945974	19.5199	7.12839151023139e-55	7.09560090928433e-52	114.188682846769
MOCS1	-1.16116	0.0596396610577769	5.52938389391363	-19.4697	1.09217743707986e-54	1.03538421035171e-51	113.765651230471
CNTN4	-0.942472	0.0487171648393362	4.89432229931153	-19.3458	3.12832852956906e-54	2.83085292575731e-51	112.72228131619
SLC16A1	-1.70668	0.0904092799175112	7.98745045310046	-18.8772	1.68764868297856e-52	1.39990458253072e-49	108.767908583346
WDR78	-1.53629	0.0818590172303925	5.22611443310778	-18.7675	4.30075341395698e-52	3.42477595860222e-49	107.84027909913
PDE6A	-2.03326	0.109014383723311	5.62723056040906	-18.6513	1.15906282818792e-51	8.87485491675583e-49	106.857139849949
LIPC	-1.56622	0.0848313651126787	4.32154431946954	-18.4628	5.79434869318495e-51	4.1197819208545e-48	105.261235921105
APOBEC3B	-2.28702	0.124156819110002	7.37641694932748	-18.4204	8.3238593262815e-51	5.71418591267628e-48	104.901993380962
CYP2B7P1	-2.76183	0.150563560448758	5.18733747861386	-18.3433	1.60829064598351e-50	1.03283387678192e-47	104.248809949169
OSTalpha	-3.64874	0.202825797929821	7.12397311660231	-17.9895	3.31254730656329e-49	1.99836944785036e-46	101.248579836568
ETNK1	-1.42885	0.0797523564638559	6.87965136868955	-17.9161	6.21080192369782e-49	3.63660719696989e-46	100.625158227422
LPCAT1	1.52034913558407	0.0855898757277497	10.417682722299	17.7631889596393	2.29879761073516e-48	1.30755608098616e-45	99.3271781475746
SCUBE2	-1.67562	0.0945797353437666	6.70012626364828	-17.7164	3.43033420634253e-48	1.89697481610742e-45	98.9301738188634
GCNT2	-0.935378	0.0537735485081841	6.06428528044071	-17.3948	5.3957740694999e-47	2.90321811285416e-44	96.1970546977382
CXCL1	3.56725042400136	0.206241637204717	10.2397166969568	17.2964609491558	1.25271205484391e-46	6.39461322764939e-44	95.3616081788968
OSBPL1A	-0.988163	0.0573590551347058	6.77564428234197	-17.2277	2.25885704909944e-46	1.12423315333679e-43	94.7768378903655
RPS6KA6	-1.07	0.0621209402692935	5.03563546258311	-17.2245	2.32149125503076e-46	1.12722555866225e-43	94.7497086428445
TMEM20	-1.49156	0.0866912170813131	5.19851144108478	-17.2055	2.73223019984534e-46	1.26495904229119e-43	94.5881196946994
PITX2	-2.6737	0.15555287143451	3.44786267999315	-17.1884	3.16296533726352e-46	1.43109804396005e-43	94.4429133680626
PLA2G2A	1.55956519111793	0.091489766607398	12.4086176242605	17.046334786385	1.0686270877542e-45	4.62483218761101e-43	93.2353135995322
ACOX1	-0.954537	0.0564217326122512	6.94625255811221	-16.9179	3.2128211795822e-45	1.36086902219409e-42	92.1434330152103
ACSF2	-1.94879	0.115493109909179	7.83501820133796	-16.8737	4.6931415769369e-45	1.90675637782979e-42	91.7675398210712
ARNTL2	1.23790609607305	0.0738868827500491	6.48340500701456	16.7540712234504	1.30828004513989e-44	5.20904782772898e-42	90.7506157185282
GBA3	-2.96403	0.177425056284396	6.18012633311487	-16.7058	1.97866449291461e-44	7.72377504410666e-42	90.3402432043091
ASPHD2	1.00816189372808	0.0603954713184345	7.8736001108336	16.6926736677417	2.21420449704461e-44	8.47699675522388e-42	90.2286789634393
RUNDC3B	-1.65924	0.0998114978110915	5.60119367925509	-16.6237	3.99819519636995e-44	1.50181264093081e-41	89.6424927827063
SEMA5A	-1.12012	0.0674139983430124	6.88097130473778	-16.6156	4.28747674409375e-44	1.5806497596559e-41	89.5732004523627
C10orf58	-1.08509	0.0654990260388672	8.24587447098523	-16.5665	6.52878660282897e-44	2.36318333980217e-41	89.1560665077642
TRHDE	-1.70342	0.103037145061119	3.96383468957617	-16.5321	8.7628509708497e-44	3.11519352013707e-41	88.8641375198536
ZNF575	-1.67596	0.101545979484466	7.2474217087127	-16.5045	1.11079210211013e-43	3.81269813255319e-41	88.6289107942006
UBE2L6	1.21433730399555	0.073647073710097	10.503203811339	16.4886022325292	1.27245106982342e-43	4.29355184712622e-41	88.4941336778255
GPX8	1.43316171415461	0.0869304497594369	8.27349105658885	16.4863027641132	1.29776766060225e-43	4.30599309787828e-41	88.4745917868275
ARHGEF3	1.07645648188582	0.0655266318248479	9.07575124505497	16.4277706927341	2.14274781113825e-43	6.9930858072361e-41	87.9771873665425
IFI16	1.36114583942249	0.083106377228095	9.67246376834237	16.378356087965	3.27192707941562e-43	1.03392895709533e-40	87.557306350542
NPY1R	-2.48503	0.152614668521163	6.29834974761753	-16.283	7.4040467558665e-43	2.26768865870447e-40	86.7472352389208
FREM2	-1.07223	0.0661823324609045	3.34691139673599	-16.2011	1.49243002347295e-42	4.4345219264626e-40	86.051915880164
SLC25A34	-1.8546	0.114643764571467	7.25958799286735	-16.1771	1.83393197849271e-42	5.35572970216222e-40	85.8475186546922
CALU	1.00703743933318	0.0622563286920887	8.46036972832158	16.1756637516139	1.85626556886273e-42	5.35572970216222e-40	85.8355117064665
BACE2	1.17403418690965	0.0726579361953384	10.3936459494928	16.1583750982591	2.15238392676065e-42	6.03516326957056e-40	85.6887
HSD3B2	-2.70522	0.168532796562097	4.70947857785099	-16.0516	5.36893734253901e-42	1.46417540568858e-39	84.7820023055235
C10orf116	-1.41696	0.0884127129463857	10.6500229928673	-16.0267	6.64294967521876e-42	1.78713300181426e-39	84.5707914424495
SERPINB5	1.63337570976592	0.102006021278783	6.12964783862968	16.0125420959405	7.49878752171999e-42	1.96428765766318e-39	84.4505824628036
CDK20	-1.15642	0.0723487982312431	6.95325549243042	-15.984	9.57427236583032e-42	2.47538460076558e-39	84.208212810819
CDKN2BAS	-2.08438	0.131250025062922	4.45967611728133	-15.881	2.31055107810138e-41	5.6095671783954e-39	83.3343210108388
TMEM173	1.06037977298196	0.0668168881055578	8.45011775362832	15.8699365242328	2.53976572296573e-41	6.09176578467491e-39	83.2404976979166
INPP5J	-1.66889	0.105857348593144	7.69556893953779	-15.7655	6.20244426072206e-41	1.45268541579359e-38	82.3548261599064
CYP2B6	-1.80086	0.114367572733982	6.1885206974646	-15.7463	7.31233035119875e-41	1.6927194492054e-38	82.1915356196292
PEA15	0.9233124392553	0.0591068279224054	9.04765434722075	15.6210791833967	2.13089109792629e-40	4.76649213230524e-38	81.1306056647642
MANF	0.904755304295241	0.0579958701995146	11.5641943187138	15.6003401825465	2.54386806754468e-40	5.62703616540883e-38	80.9548909342779
WSCD1	-1.53155	0.0982946160439319	6.39190692640616	-15.5812	2.9943714175169e-40	6.47955936738332e-38	80.7931595804315
PIM3	1.02645863346464	0.0662528048618532	9.83523162819287	15.4930592841307	6.35807157718853e-40	1.36103751568462e-37	80.0462551920498
DAPP1	1.22134319946946	0.0788494628788552	6.39514367509831	15.4895563631922	6.55105569625369e-40	1.38742996596828e-37	80.0165959096213
MMP3	4.81313227126671	0.310774662053811	9.31858434404412	15.4875311888629	6.66528634472678e-40	1.39676337421917e-37	79.9994490073913
CDH3	2.34345045728422	0.15132878645348	6.77233830921931	15.4858207232411	6.76331487468902e-40	1.40254242213864e-37	79.9849668642048
COL6A3	1.54728027369666	0.100015749991801	10.7969795397905	15.4703661555655	7.71698624210946e-40	1.58381198049397e-37	79.8541230129562
SEC24D	1.13071871720362	0.0731115	6.39538503849742	15.465668264936	8.03269326303675e-40	1.63178426000547e-37	79.8143513866255
IRAK3	1.30783628232715	0.0851001015190884	6.42145530818011	15.3682106011801	1.84498110986773e-39	3.67298839352467e-37	78.9895476697009
IGDCC4	1.83195642670535	0.119228337360348	8.45268928796306	15.3651092287613	1.89443858662257e-39	3.73410726559229e-37	78.9633084287696
LOC100287525	-1.01548	0.0661134407895352	7.23111871319422	-15.3597	1.98337356320252e-39	3.87107851923879e-37	78.9178033376821
CXCL3	2.37457833254471	0.154630030150694	9.02414981817645	15.3565147095333	2.03852744333111e-39	3.9400975089161e-37	78.8905970230361
PAQR5	-1.34547	0.087789126341007	6.62520723990624	-15.3262	2.64093148911301e-39	5.05535231589056e-37	78.6337906879205
VNN1	2.78257202707246	0.181917907627753	8.37496202390147	15.2957565495216	3.42237870963291e-39	6.39831896256825e-37	78.376687507528
CNGA1	-1.72982	0.11309577537182	5.49800036847699	-15.2952	3.43891967548123e-39	6.39831896256825e-37	78.3719050610251
C7orf31	-1.36735	0.0895991784417771	7.34438164877599	-15.2608	4.61115055682714e-39	8.4219069069096e-37	78.0809636475773
FAM5C	-2.12328	0.139270126366358	4.58995053242168	-15.2458	5.23990718296064e-39	9.46304249612311e-37	77.9541742267129
ENPP1	-0.938097	0.0615348316362366	5.53018231820597	-15.245	5.27625937848938e-39	9.46304249612311e-37	77.947316707736
LANCL3	-1.16148	0.0763783625103282	3.95428791555367	-15.2069	7.29646781134665e-39	1.29694715346687e-36	77.6257746041002
TMEM63C	-1.689	0.111129489310088	5.61975006430014	-15.1985	7.8392620103265e-39	1.38109759381929e-36	77.5546028184147
REG4	2.19622863260997	0.144985845341947	9.85119301356857	15.1478830738973	1.2066307082735e-38	2.10715825792183e-36	77.1268334747624
AQP8	-4.52173	0.298889730143767	8.1618361434206	-15.1284	1.42419782992635e-38	2.46547220853685e-36	76.9624039783934
PHLPP2	-1.44044	0.0954045906035407	6.77957566367898	-15.0982	1.84201663134984e-38	3.16128164628556e-36	76.7072433611604
FAM19A2	-0.916588	0.0607372166428046	4.52331882464189	-15.091	1.95791653673656e-38	3.33147029173945e-36	76.6467197032762
TRIM29	1.2224544003259	0.0810282267434266	6.5107166944533	15.0867722207073	2.03030635758945e-38	3.42536770905853e-36	76.6107092374888
PDZK1IP1	1.82233239440137	0.121090581033865	11.4540016810383	15.0493323167037	2.79230009974312e-38	4.67135381392319e-36	76.2946234027048
MIER3	-1.34258	0.0892640243940096	6.48851370475667	-15.0406	3.00895664020809e-38	4.92329213771013e-36	76.2205040052629
VCAM1	1.30859491352451	0.0870597538296795	10.3224733098216	15.0309971710303	3.26381227006519e-38	5.28259956686648e-36	76.1398634329829
FILIP1L	1.12308089960185	0.0747347719556189	6.17790835080478	15.0275550485226	3.36082179867953e-38	5.39574519097678e-36	76.1108123292378
ACADS	-1.28585	0.0857158815256837	8.1366797852647	-15.0013	4.20306114160723e-38	6.64083660373942e-36	75.8890062466375
PHYH	-1.15706	0.0772251648895452	9.06636638796188	-14.9829	4.91237960789451e-38	7.70044513653259e-36	75.7343316299233
RBKS	-1.02343	0.068344956559903	8.16089008370827	-14.9744	5.28122303570566e-38	8.15027815463785e-36	75.6625225055798
SERF1A	-1.25507	0.0841175133639182	8.99110538399405	-14.9204	8.35982256169396e-38	1.27043776761987e-35	75.206988837887
CCNJL	-1.61352	0.108204291521364	7.89486909764882	-14.9118	8.99820282323293e-38	1.34688888575129e-35	75.1340017227277
CD55	1.9411910310747	0.130211575970987	10.5436364591703	14.9079758585153	9.29241371216067e-38	1.38054755359474e-35	75.102090859916
C7orf10	-1.71546	0.115396111931479	6.30612	-14.8658	1.329648774354e-37	1.9463711617529e-35	74.7467151840797
CPT1A	-1.13908	0.0766859562736454	7.82261610314002	-14.8539	1.47186044031337e-37	2.13881734640573e-35	74.6459330557193
C3orf32	-1.1475	0.0773438438029344	5.88393254829301	-14.8363	1.70804195647752e-37	2.46403617895322e-35	74.4983289670445
SDR16C5	1.72739633235149	0.117806154389117	9.67175191308558	14.6630398157796	7.4370619507965e-37	1.0500498533082e-34	73.039251120233
OLFM4	1.35697882823979	0.092824054493963	12.7050092555827	14.6188273679432	1.0819982157264e-36	1.51048756872323e-34	72.6674115305997
S100A11	0.996593651258951	0.0681734469173298	10.3608037812851	14.6185017235151	1.08498956362981e-36	1.51048756872323e-34	72.6646733811237
OPN3	-0.930136	0.0636799130398173	9.66729920247753	-14.6064	1.2019521626185e-36	1.66169886482007e-34	72.563138132911
NPY	-1.85917	0.127570745750659	5.70385442699661	-14.5737	1.58657632871706e-36	2.16339462685611e-34	72.2877898828282
VLDLR	-1.6515	0.113556719257702	4.48688508298792	-14.5434	2.05058780805495e-36	2.77708177433727e-34	72.0333533787539
SLC22A5	-1.35198	0.0930990895419555	9.48304367536992	-14.522	2.45871158599213e-36	3.28510270160612e-34	71.8533373886132
DUOXA2	2.99811107096329	0.206724903584239	8.99554053944805	14.5029022579352	2.88941599123646e-36	3.83483290356903e-34	71.6932506821016
KDELR3	1.33409809086124	0.0931317332178369	7.42939252873726	14.3248498096858	1.30312034432345e-35	1.62140748842445e-33	70.1994069779735
GXYLT2	-1.37603	0.09608147743596	5.89731138251792	-14.3214	1.34112576601993e-35	1.6583311645916e-33	70.1708974789513
BTN3A3	1.04307841983842	0.0728395405021503	9.5449087590959	14.3202224045829	1.35509106564703e-35	1.66525635400624e-33	70.1606240585509
RHOU	-1.40687	0.0982675660396726	7.31974369002492	-14.3167	1.39603317567402e-35	1.70504469087843e-33	70.1311046571471
LRP8	1.43274838276819	0.100103403820665	5.81504964596545	14.3126839656217	1.44422500181763e-35	1.75314825220642e-33	70.0974478989478
CLYBL	-0.914739	0.0642525027682464	6.04393160681853	-14.2366	2.74561118205505e-35	3.31270469165769e-33	69.4603490777264
NEURL1B	-1.47027	0.1034153233196	8.90366037017749	-14.2171	3.23718595362494e-35	3.88228300992562e-33	69.2970174631683
ANXA5	1.07994466903006	0.0760810763685369	9.77134665064772	14.1946554988104	3.91276684472253e-35	4.6390541931512e-33	69.1090538098578
UGT2A3	-2.73785	0.192879860270072	5.78127886860099	-14.1946	3.9148136651065e-35	4.6390541931512e-33	69.1085351853313
ECSCR	1.64537040660138	0.115995072560332	8.66712663076723	14.1848301853131	4.25097864433669e-35	4.97814605008557e-33	69.0268393517794
GRAMD1C	-1.10243	0.0777559885409917	6.67183751747145	-14.1781	4.49996153272148e-35	5.20844384845461e-33	68.9703936016209
FRMD1	-1.71701	0.121437398615616	6.90734283796838	-14.1391	6.252495732675e-35	7.07242528670988e-33	68.6442221753881
PRDX4	1.01987354539809	0.0721920748479033	10.5717016923395	14.1272230718787	6.91039241775931e-35	7.77243459055098e-33	68.5450107428929
PRRX1	1.62072090938028	0.114833693569473	7.26411153217959	14.1136356325573	7.74909648519914e-35	8.66679847344632e-33	68.4314165829185
NAAA	-1.00513	0.0713646073568237	8.70505012374677	-14.0844	9.91260625245304e-35	1.08428662238371e-32	68.1872413419314
S100A8	3.85139582907083	0.274216666744107	9.93051757440866	14.0450829440825	1.38074872472977e-34	1.49391008760436e-32	67.8586079719041
CASP1	1.15718071969863	0.0825910192483504	9.73825727635479	14.0109751669125	1.84012062455199e-34	1.9485702868926e-32	67.5738068197622
HMGCS2	-3.33776	0.238267430965214	7.84602939274454	-14.0085	1.87961205012844e-34	1.97985802613529e-32	67.5527504098306
ABCG2	-2.97911	0.212710271736267	8.40590834277465	-14.0055	1.92702999701398e-34	2.01912174634497e-32	67.5280445642254
HLA-DMA	1.11989679360053	0.0800628966174825	10.6433898594726	13.987712672339	2.23812625512714e-34	2.33280719827597e-32	67.3796396888835
FMO4	-1.58987	0.113880996964755	5.86132062642151	-13.9608	2.80718765919923e-34	2.8956213429709e-32	67.154995673858
FAM189A1	-2.02221	0.145043624605031	5.77526490150093	-13.9421	3.28629757803326e-34	3.37235114347867e-32	66.9987400673899
C2orf54	-1.14387	0.082238656363706	5.25961725469114	-13.9091	4.33561118643168e-34	4.40374221936132e-32	66.7239675462645
DEFB1	-2.31812	0.16688869698044	7.50706993706971	-13.8902	5.08129991039585e-34	5.13495018356145e-32	66.5665979707383
LOC25845	-1.80466	0.129976548562235	8.23166828867751	-13.8845	5.3315476945464e-34	5.36062886378938e-32	66.5189280943817
CTSK	1.64275292263704	0.118346019725229	9.47094674864491	13.8809309045722	5.49403750112848e-34	5.49624615942039e-32	66.4891589505821
TNNC2	-1.06374	0.0767293251804706	5.97148474268726	-13.8635	6.35929258596778e-34	6.26736617828943e-32	66.3441367803197
EIF5A2	0.928065591372856	0.0670266586411981	4.98986255445732	13.846215971184	7.35460082666931e-34	7.17722515967316e-32	66.1999531391189
ETFDH	-1.00548	0.0727211471364326	8.46713566983149	-13.8265	8.6781346269456e-34	8.42752703186502e-32	66.0358680923651
C2	1.03468879068064	0.074870166882486	7.45197136147424	13.8197740670815	9.18328657844219e-34	8.87479947590423e-32	65.9797669133254
HOXA2	-1.10615	0.0800800591347062	6.67233672686907	-13.813	9.72045109571441e-34	9.34853818422621e-32	65.9233998147701
ACOX2	-1.102	0.0798009905318643	6.97021394506442	-13.8094	1.0020620571799e-33	9.54500068628589e-32	65.8932435463792
TEX11	-2.09422	0.151928261807397	7.04442924127018	-13.7843	1.23737614820045e-33	1.17303258849403e-31	65.6840920078027
IGKV1D-13	1.00980510268072	0.0732791656426683	12.2382088085285	13.7802483669757	1.27964043268419e-33	1.20734984520744e-31	65.650789866438
PLCD3	-0.914238	0.0663873781260242	7.2670934767126	-13.7713	1.37993829277025e-33	1.29584016662595e-31	65.5759681414167
SLC17A4	-1.48116	0.107720380501878	5.42807376029452	-13.75	1.64873933232913e-33	1.51958808463002e-31	65.3995014891787
MMP12	2.43939108936582	0.178118178939577	10.7768736553418	13.6953516136797	2.60791596203276e-33	2.37942004319405e-31	64.9448462229228
TRIM22	1.56991820473056	0.11463512963282	9.19392568557291	13.6949136775005	2.61750547247085e-33	2.37942004319405e-31	64.9412070243936
GZMK	1.98527013757633	0.145176090505727	8.37239231776904	13.6749111417765	3.09515071333921e-33	2.80083001823441e-31	64.7750146933565
NAALADL1	-1.11084	0.0812564851036001	6.28229174039041	-13.6707	3.20518125699407e-33	2.88727368616461e-31	64.7403792691471
SLC10A2	-1.04786	0.0767720434100175	3.2966575185874	-13.649	3.8447926778307e-33	3.44784381217358e-31	64.5599741121292
TP53TG1	-1.06126	0.0778437216679196	8.52667254332141	-13.6332	4.38817924830202e-33	3.91748307063662e-31	64.4289034812053
HOXA9	-1.04518	0.0766953601139445	7.96342054189251	-13.6277	4.59676254374912e-33	4.08537271075703e-31	64.3828606702873
IRS1	1.08168134527407	0.079479546103937	7.61222842397941	13.6095561474336	5.35018935969565e-33	4.73384754545871e-31	64.2323728913076
CASP4	1.18435458948114	0.0871590870798193	8.82689723775109	13.5884235271593	6.38519173568753e-33	5.575280573424e-31	64.0570299680164
CHI3L1	3.06047958768605	0.225320014910755	7.58660991081825	13.5828128224572	6.69208267071381e-33	5.79243399167698e-31	64.0104865211365
NNMT	1.93847882118262	0.143111797496647	9.1665497416894	13.5452063008855	9.16565379281143e-33	7.83132342091373e-31	63.6986323924242
LOC100286922	-1.51362	0.111754658881445	4.22050099684109	-13.5441	9.24977915370364e-33	7.86942749538171e-31	63.6895739621351
CXCL2	1.57436081008718	0.116268061864861	6.20039025571852	13.5407848452576	9.51083343750822e-33	8.05709242867717e-31	63.6619798531371
GUCY1B3	1.14585482939022	0.0846416941631575	5.81659580222246	13.5377114165678	9.7583882753831e-33	8.23177939772571e-31	63.6365036258447
KIAA1737	-1.06233	0.0784959635344733	8.67479317898938	-13.5336	1.01024945486034e-32	8.48609542082686e-31	63.6021445995402
IFITM2	1.07106445677063	0.0792032253437583	11.7809760611117	13.5229904100747	1.10362597883791e-32	9.19288116598543e-31	63.5144963834926
SERPINA1	0.989466930244287	0.0733566966548226	8.52966911450621	13.4884335768306	1.47308722005489e-32	1.21685561729679e-30	63.2282078370614
B3GNT8	-0.984381	0.0730460465723697	5.65107922594206	-13.4762	1.63196896184199e-32	1.33700568281277e-30	63.1266583140392
MYEOV	1.66334762348954	0.123671087424958	8.21024690340808	13.4497695308035	2.0344908415276e-32	1.65994441283326e-30	62.9080901183312
ASB13	-0.97855	0.0727888537274519	8.42109035509736	-13.4437	2.14061745980292e-32	1.739404587337e-30	62.8576776917557
MAP7D2	-1.11805	0.08319553157379	4.34060526430959	-13.4389	2.22844676928914e-32	1.80341131231741e-30	62.8178123020026
LDHD	-1.6154	0.120270525349969	6.92170353343135	-13.4314	2.37197108732931e-32	1.91178949014381e-30	62.7559317027561
ABCB1	-1.83783	0.137571642224553	6.10005204402404	-13.3591	4.33469117031524e-32	3.46380971105559e-30	62.1581891689403
LOC100422737	-0.908227	0.0679877604512556	4.99752934176498	-13.3587	4.34977108581423e-32	3.46380971105559e-30	62.1547462444366
LOC286052	-0.967131	0.0726171775446508	8.51953628129096	-13.3182	6.09377600140411e-32	4.75744677003737e-30	61.8205100194024
CYP4F2	-1.9314	0.145066172732884	4.87630102797558	-13.3139	6.31539543770201e-32	4.91120673335045e-30	61.7850960916228
MGC5590	-1.08471	0.0815074327315591	4.72098017133714	-13.3081	6.63172958628938e-32	5.13713901182292e-30	61.7366430499854
PSMB9	1.04635561523166	0.0786460529944786	10.2054730757726	13.3046	6.82465515206992e-32	5.26609437082976e-30	61.7082146702665
ITGA5	1.57562592479491	0.118558401583858	9.12064570049952	13.289871521087	7.71619389605211e-32	5.88559341312664e-30	61.5864966910312
WARS	1.53379783643657	0.115448045483374	9.89095648359136	13.2856111163654	7.99478794867621e-32	6.07481826268114e-30	61.5513348700873
PBLD	-1.38374	0.10419665689747	6.61365574824341	-13.2801	8.37058059288026e-32	6.32839080767662e-30	61.5057988374768
TMEM56	-1.70019	0.128251180593944	7.52342430665675	-13.2568	1.01651786603719e-31	7.57933995395819e-30	61.3132358356789
ASAP3	-1.00103	0.0756262474267015	7.50609021140516	-13.2366	1.20226222966503e-31	8.83196917644703e-30	61.1468684599583
CHAD	-1.29514	0.0979207631982797	5.19569432550986	-13.2264	1.308913159733e-31	9.58008940586936e-30	61.0626135878733
MSN	1.0589370159154	0.080133500293489	9.61867113299323	13.2146606854442	1.44265145812779e-31	1.04818632220467e-29	60.9661724558049
IGKC	0.978337447414569	0.0742018306831551	12.8716579626953	13.1848155012794	1.8488353822196e-31	1.3335729996097e-29	60.7202549151468
DUSP4	1.64484999558272	0.125016372747053	7.16744279797121	13.1570766247615	2.32797678578168e-31	1.65519149469077e-29	60.4918168699342
ARFGAP3	1.1738938189311	0.0893217148110258	9.8217672699543	13.1423117146223	2.63165335591577e-31	1.86444679749364e-29	60.3702724892925
CPT2	-0.92739	0.0705866398750176	8.19700955869676	-13.1383	2.7203977149895e-31	1.91662290628188e-29	60.3373958348022
APOL1	1.58092874649605	0.120442090464217	9.52227099311534	13.1260487127276	3.01206713169273e-31	2.11141663583588e-29	60.2364356193038
NETO2	-1.24676	0.0950179256867148	6.42864943696933	-13.1213	3.13352949256486e-31	2.18119948034899e-29	60.1972471762135
LOC553103	-1.25959	0.0960395941816896	4.74942000831946	-13.1153	3.29186257362549e-31	2.28342857546119e-29	60.1483838973699
C2CD4A	2.25504188236697	0.171977633794972	7.37275334027114	13.1124137052344	3.37296345473113e-31	2.32173379863767e-29	60.1242581988304
KLHL5	1.23533955143007	0.0942135897178658	5.87709961396299	13.1121163637799	3.38129649080957e-31	2.32173379863767e-29	60.121812251662
FBXO6	1.3014297103845	0.0992541871580386	7.48009734296359	13.1120887455588	3.38207153709527e-31	2.32173379863767e-29	60.1215850633697
THY1	1.56903126644821	0.119893816263899	8.62980601100601	13.0868406340041	4.17018097196844e-31	2.81423602677789e-29	59.9139443099519
IGLJ3	1.37640700444488	0.105201444287822	11.8248787919722	13.0835371487785	4.28602350290759e-31	2.88264040188798e-29	59.8867839648025
DHRS11	-1.94382	0.148702689844397	7.65490680491492	-13.0718	4.72288871481542e-31	3.16576661732476e-29	59.7905718403149
PDPN	1.34212952550802	0.102701651994325	6.34618741619726	13.0682369703477	4.86584519083558e-31	3.23977411569079e-29	59.7610130252832
TMEM171	-1.31616	0.100851427841763	8.7271002885299	-13.0504	5.63911559398486e-31	3.71733487566393e-29	59.6148178158171
LOC100293440	1.17536890980418	0.090179298894859	11.640839894758	13.0336887091411	6.47924854385878e-31	4.22914360692264e-29	59.4771579285456
LOC100287723	1.00177199107279	0.0768911501616474	12.2226433304401	13.0284433119647	6.76705469701747e-31	4.38822556704312e-29	59.4340777525817
ZG16B	1.27038800260542	0.0976633950621426	10.4104010649851	13.0078214237492	8.02762075415456e-31	5.13870977407424e-29	59.2647550058138
MMP1	2.67426456038981	0.205653633197419	10.934260669985	13.0037311707624	8.30420313579618e-31	5.28179156637158e-29	59.2311789669085
DDAH2	-0.939885	0.0723448260052032	8.63659781007546	-12.9917	9.17160988219239e-31	5.79645744554559e-29	59.1327010755193
AGPAT4	1.3138644745314	0.101144611351485	7.42323312777364	12.9899601864664	9.30718590067958e-31	5.85199657182956e-29	59.1181561411331
CRELD2	0.922906236057635	0.071129889516313	10.3620501785052	12.9749426342912	1.0539163864456e-30	6.59791428344622e-29	58.9949382019951
TNIP3	3.6115194589837	0.278819372606361	6.95098854222317	12.9529000270812	1.26479386827729e-30	7.84408608400759e-29	58.8141483363269
ISG20	1.16974526414346	0.0905223573167659	10.741538773066	12.9221697138327	1.63078161967007e-30	9.92831819094548e-29	58.5622
SLC16A14	1.35587703539244	0.105088971594318	7.4625071207768	12.9021819780159	1.92375780030074e-30	1.16407812426709e-28	58.3984780076797
MMP10	3.22000964947961	0.25024813596289	7.34637265842397	12.8672672709023	2.56697598522267e-30	1.53463537278718e-28	58.1125820677567
C10orf108	-1.10511	0.0859944950481008	6.36596912651008	-12.8509	2.9384979922786e-30	1.75148556976894e-28	57.9786098877894
SNX30	-0.950758	0.0739912323907341	8.53253752590309	-12.8496	2.97014507843981e-30	1.7650641260173e-28	57.9679926322556
LYN	1.29699604777381	0.100981543214817	8.61128894310412	12.8438921260564	3.11343612809891e-30	1.8392043843937e-28	57.9212942977959
PLA2G12B	-1.27017	0.0989392923968841	4.95805005661837	-12.8379	3.27169196345553e-30	1.92132282030893e-28	57.872153865585
SLC3A1	-1.40027	0.109089974475781	6.30443313364273	-12.8359	3.32453090363979e-30	1.94090208884636e-28	57.8562747243039
LHFP	1.28939844513351	0.100511085458008	8.74515615629244	12.8284202608895	3.53749948333017e-30	2.05319357767164e-28	57.7947343401863
SGK2	-1.86327	0.145508854156919	8.27828667383474	-12.8052	4.28438565227211e-30	2.47946365015794e-28	57.604879252555
SNX10	1.81877517832745	0.142340177639081	7.91075477850994	12.7776655087445	5.37641479309357e-30	3.07568004887663e-28	57.3798551420698
GREM1	2.62898351939521	0.205953270546658	8.63877506282401	12.7649515466162	5.97037915000754e-30	3.39595166052429e-28	57.2760001661269
SPINK2	-1.3846	0.108848986935619	5.94917372450727	-12.7204	8.61957895959085e-30	4.86114951636075e-28	56.9120524454682
LAMP3	2.25801328256077	0.177535988666177	8.68638340222718	12.7186228523307	8.74438343004733e-30	4.91760410523679e-28	56.8978055980216
RILPL2	1.0309302716827	0.0810614442276436	8.19240357480427	12.717886801863	8.7975321924227e-30	4.93355692638736e-28	56.8918001260684
FLJ32063	-2.67467	0.210402186491794	6.15799038469669	-12.7122	9.22172866202414e-30	5.1424698656464e-28	56.8451299775534
SLC39A2	-1.44087	0.113409760708694	4.27764317126628	-12.705	9.78427990279299e-30	5.44093419845818e-28	56.786445227294
PEX11A	-1.17301	0.0924761717954415	7.30051127202088	-12.6844	1.15878301111723e-29	6.40807005147827e-28	56.6187816855228
KIAA0802	0.915314794510391	0.0722103225020936	5.36591147987152	12.6756779750409	1.24509874581853e-29	6.84735520214234e-28	56.5475811018843
SAMD9L	1.38723794500732	0.109471625123929	8.71544704720067	12.6721234241008	1.28203669370177e-29	7.01393196049917e-28	56.5186080976253
IGFBP7	0.918231489502443	0.0724609597269659	8.85989484251485	12.6720856715444	1.28243481696891e-29	7.01393196049917e-28	56.5183003904846
COL4A1	1.46181501273923	0.115501692352952	8.95089235233405	12.6562215925996	1.46112972826171e-29	7.90439419299842e-28	56.3890213569839
IGLV2-23	1.09530099294478	0.0866981172970777	11.0150662949776	12.6335037840746	1.76109831946322e-29	9.4756609037497e-28	56.2039711132193
PCDH17	1.65453356764614	0.130970814434085	6.57574315017536	12.6328417120658	1.77070560164145e-29	9.50167307748732e-28	56.1985795735641
CFB	0.938931402374346	0.0743931273124566	7.53010886107273	12.6212116131476	1.94825323394695e-29	1.04262971455419e-27	56.1038839411446
C4BPB	2.15421290185385	0.170720779663191	10.1927253082628	12.6183403455855	1.99475304188299e-29	1.06356002240722e-27	56.0805091319261
RAMP2	1.16059250048008	0.091978100935078	6.83081156030278	12.6181394123289	1.99804826391552e-29	1.06356002240722e-27	56.0788734045306
RDH5	-0.915632	0.0725765655999683	7.15404711940105	-12.6161	2.03214055359036e-29	1.07595356757651e-27	56.0621068169213
PPP2R3A	-1.19498	0.0948290151708134	5.9320244070866	-12.6014	2.29249837198973e-29	1.20419677017339e-27	55.9426399090166
FAIM2	0.979623794835702	0.0777934855973377	6.47430738343902	12.5926199001582	2.46389261709854e-29	1.29082037424205e-27	55.8711894552759
MTMR11	-1.08357	0.0861258565554219	9.52088656758895	-12.5812	2.70590609655811e-29	1.4065059678924e-27	55.7783400773112
OLFM1	0.965790112597666	0.0767685577106611	6.2780458485965	12.5805426257675	2.72067946661705e-29	1.41050226097428e-27	55.7729443758784
PLCD1	-1.32915	0.105704970648369	7.21317304529351	-12.5741	2.86831840447735e-29	1.47933893254754e-27	55.7205769797269
SRI	-0.996441	0.0792655855078991	10.7396883887177	-12.5709	2.94430660379206e-29	1.51460609478792e-27	55.6946656165291
HSD17B2	-1.59768	0.127144848947186	10.1588625221951	-12.5658	3.06984932483686e-29	1.57106838968772e-27	55.6532875202591
FAM195A	-1.0803	0.0862044410403678	7.21614880062824	-12.5319	4.05582210820148e-29	2.06504620281522e-27	55.3772809947008
ANK3	-1.3609	0.108829379381218	7.59488709274808	-12.5049	5.06013702025117e-29	2.55678192383655e-27	55.1580454747813
PFKFB3	1.16699217555543	0.0934877315090236	11.126305201273	12.4828376592151	6.06122371230882e-29	3.031830192579e-27	54.9791657697287
DEGS1	0.952866241214244	0.0763609617282428	7.17477946314994	12.4784473590753	6.28309656660447e-29	3.13493449744265e-27	54.9435411466195
C3	2.20629548953102	0.176816656870405	11.0338944772145	12.4778713079508	6.31280322225084e-29	3.14188216371424e-27	54.9388671198732
CNNM2	-1.26762	0.101777305372017	6.06228893435363	-12.4548	7.62314122450204e-29	3.76227498810395e-27	54.7519736107152
C1orf175	-1.61771	0.129887755804111	6.01370108423377	-12.4546	7.63491608998391e-29	3.76227498810395e-27	54.7504442284534
RGS2	1.18744486953902	0.0954201421155166	10.6907468825593	12.4443837874554	8.30349468412592e-29	4.08162894250812e-27	54.6672639919788
FLJ35024	-1.61025	0.129506795593384	4.26778507139736	-12.4337	9.06053426627496e-29	4.42100774933828e-27	54.5808073636174
UGT1A6	-0.999882	0.0804261804916327	6.80683770538846	-12.4323	9.16650805840072e-29	4.46178098842644e-27	54.5692850348335
PECAM1	1.12787158074024	0.090753536812261	9.01892470638042	12.4278526254402	9.50582555792407e-29	4.61565793188176e-27	54.5332680184097
SULF1	1.14172980733538	0.0919130547300064	7.64730185887035	12.4218459574562	9.98443599439428e-29	4.82451824700003e-27	54.4845933963889
PHLDA1	1.52058964888124	0.122486163619406	7.55269813516609	12.4143789302283	1.06130373320378e-28	5.09118908930621e-27	54.4240948300966
NR1H4	-1.28136	0.103252991618819	4.47446851095287	-12.4099	1.10118067013477e-28	5.25714742950673e-27	54.3875466991228
CLDN2	2.09316099743303	0.168721455766078	7.12415875152632	12.4060155119517	1.13640571303054e-28	5.41233610885452e-27	54.3563467755067
IL1B	2.91811	0.235247606539121	8.80982187194294	12.4044028539382	1.15148517747225e-28	5.47106608904954e-27	54.3432850051993
CHST2	1.78310932876031	0.143775396572313	7.8271039956779	12.4020477165819	1.17386648493272e-28	5.5641271385811e-27	54.3242104333502
CCL11	1.7310193049774	0.139598737112675	10.1688480895478	12.3999639307642	1.19403046507358e-28	5.64626092605341e-27	54.3073344963352
HAPLN3	1.74981057141379	0.141208186660618	8.12197120780931	12.3917076820717	1.27737538176816e-28	6.02606376782949e-27	54.2404782158929
PARP9	1.00292317430152	0.0809707274775086	8.32687711903497	12.3862438383069	1.33569609397239e-28	6.27147118839679e-27	54.1962
MYL5	-1.00964	0.0815270480314593	7.42760589120936	-12.3841	1.35898053218963e-28	6.36578457290147e-27	54.1791172136162
GPR183	1.63738989652325	0.132764149424657	8.59397729997874	12.333072622534	2.06185594808401e-28	9.5459135382457e-27	53.7660658770812
RAB31	1.34016564126019	0.108947226205505	9.12699613641785	12.3010533442335	2.67721872350298e-28	1.23090231749417e-26	53.5072947269541
EYA2	-1.5294	0.124674620796846	6.10390458360199	-12.2671	3.5295379800628e-28	1.59695550243387e-26	53.2334531192277
COL1A2	1.32237141404104	0.107915598914105	9.08616824546238	12.2537559662119	3.93610007952821e-28	1.77686803590131e-26	53.125436120277
TUBAL3	-1.84776	0.150903270695002	8.41801448934826	-12.2447	4.23840083460831e-28	1.9090064211625e-26	53.0521241446347
APCDD1	1.03182103734723	0.0848865433006604	8.55581949374712	12.1552957303564	8.76737933390078e-28	3.82765324077405e-26	52.3320130125967
FSIP2	-1.05419	0.0867621827804894	4.22043248424086	-12.1504	9.12431666193638e-28	3.9660894346251e-26	52.2924793678485
SLC39A5	-1.58809	0.130888806317996	8.08207915600902	-12.1331	1.05003561886238e-27	4.51492637155773e-26	52.153321753892
ASRGL1	0.993680977526209	0.0819266298843063	8.29117789035911	12.1289131376385	1.0862129041544e-27	4.66041519308316e-26	52.119764414594
PDZD3	-1.11639	0.0922046199185583	7.50410955701397	-12.1077	1.28978935120209e-27	5.4748670370429e-26	51.9495859764139
APOL3	1.19187529287794	0.0984582374882856	8.21596228914396	12.1053892826362	1.31469197014535e-27	5.56869951950076e-26	51.9306411366796
NFKBIZ	1.09663869927625	0.0907235362843252	9.25996390402806	12.0876979027737	1.51754973673415e-27	6.37370889428344e-26	51.7884880461956
OSMR	0.90027743986353	0.0745552629024583	5.76842888161453	12.075303671605	1.6779730728756e-27	7.01787561655617e-26	51.6889391064387
CCL2	1.91881600541883	0.158960701443683	9.32462658383817	12.071008670647	1.73742081537457e-27	7.25127328982744e-26	51.6544500374972
XRCC6BP1	-0.902563	0.0748138481755446	6.40032349962211	-12.0641	1.83717961686783e-27	7.63560998175463e-26	51.5991433426437
C1orf115	-1.24732	0.103450148936309	8.30082948159563	-12.0572	1.94346213024998e-27	8.06050918521179e-26	51.5434312256662
IMPA2	-1.07823	0.0895005300580943	9.15217798280606	-12.0472	2.10750778887812e-27	8.70461930725843e-26	51.4631563917917
PXMP2	-1.40684	0.116900838313738	8.69188044757384	-12.0344	2.33644334258198e-27	9.6103128231657e-26	51.3610010772685
SLA	1.20654203411979	0.100288296779142	7.99071945793035	12.030736116467	2.40766163968422e-27	9.88283049955329e-26	51.3312570653692
ABCA12	1.68306604010051	0.139943667599279	5.6453953786918	12.0267395372249	2.48684219665294e-27	1.01868424796228e-25	51.2992035172603
EOMES	1.52753193629501	0.127037560381871	7.65300192086182	12.0242543363025	2.53738244110032e-27	1.03594958801375e-25	51.2792733842691
SELENBP1	-1.49839	0.124615139764315	11.0612314047779	-12.0242	2.53939822659588e-27	1.03594958801375e-25	51.2784867320643
SH3BP5	1.08232449890037	0.0900734644181565	8.21225698854525	12.0160194336013	2.7122816595517e-27	1.10421479096841e-25	51.2132431891965
LOC643733	1.01702999179142	0.0846496576727169	8.92875571086194	12.014578909741	2.74408855398951e-27	1.11261333875404e-25	51.2016941407959
ESAM	0.984549884668771	0.0819784117179627	7.82070179273981	12.0098677692854	2.85072980056458e-27	1.15350261930162e-25	51.1639269539742
LOC100287411	-1.51056	0.125811094240505	7.03296785982688	-12.0066	2.92805394055783e-27	1.18238738029666e-25	51.1374159581432
CXCL9	2.6995523964094	0.224995166048089	8.75269426637617	11.9982684242754	3.13122660648292e-27	1.26187164538182e-25	51.0709611253184
IL33	1.84494552197696	0.153867397389366	6.34005103189618	11.9904902096204	3.33456235692275e-27	1.33570356944906e-25	51.0086375664357
GNA15	1.1568277127479	0.0965049525418474	7.3002032593616	11.9872367404798	3.42346857167646e-27	1.36856249648464e-25	50.9825729143394
BSG	-1.08733	0.090909899198879	9.13872047526009	-11.9605	4.24919242775878e-27	1.69524895494633e-25	50.7685384190886
GJA1	1.27340327981341	0.106614585294999	10.2101797159457	11.9439875537662	4.85599659872155e-27	1.925760563493e-25	50.6363156578119
SERPING1	1.33713808362562	0.112021921637204	9.71053471007664	11.9363965916965	5.16303786723937e-27	2.04345443063621e-25	50.5755853929278
SERPINB9	1.05209101992752	0.0881486213850066	7.01477	11.9354222833765	5.20382282817239e-27	2.05551001712809e-25	50.567791546757
DAO	-1.04731	0.0878208736478621	4.91892615805198	-11.9255	5.63645147615186e-27	2.21322437844638e-25	50.4886871437596
TRIB2	1.2958473364829	0.108751119052791	7.64574471370792	11.9157149624719	6.1012969684645e-27	2.38633831135936e-25	50.4101920480499
KIAA1984	-1.62394	0.136426531236152	5.94165622453679	-11.9034	6.73836520632294e-27	2.61754239355924e-25	50.3118188545384
PKIB	-1.84232	0.154795429402036	6.85805207235389	-11.9017	6.83366466126039e-27	2.64678202483214e-25	50.2979085085285
SLC41A1	1.13314414186151	0.0953612036731937	7.76679261238649	11.882653513318	7.96636218180315e-27	3.06330718104861e-25	50.1459996538872
EMB	1.2005436605854	0.101091081549841	9.31454456393406	11.8758612746021	8.41481960209543e-27	3.22778860575175e-25	50.0917544295935
GDPD2	-1.48676	0.125211887608852	7.00839607736682	-11.8739	8.5479056976186e-27	3.27253281977291e-25	50.0762119103389
FAM40B	1.08392456030356	0.0913319398546519	5.51101	11.8679682269811	8.96764929738112e-27	3.40702217962334e-25	50.0287311806312
CTSE	1.84913550295636	0.15586769588548	9.76922559154946	11.8634941798008	9.29693209045171e-27	3.52539664869929e-25	49.9930138846163
KYNU	1.5322	0.129186227390325	5.67869368688372	11.8604	9.52987419299103e-27	3.60001395510561e-25	49.9685026967078
VEGFC	1.09597168642661	0.0924513243908854	6.94806977038533	11.8545807066304	9.98929053280924e-27	3.76641658952966e-25	49.921869552812
FYN	1.04547490733873	0.0882508939224873	7.54864810783411	11.8466211600869	1.06508545439424e-26	4.00826488205683e-25	49.8583547834406
OAS2	0.998947427722672	0.0844185474392459	6.24581428163342	11.8332695601235	1.18600483781128e-26	4.44651305294672e-25	49.7518462929383
C6orf136	-0.927353	0.0783825219800199	8.58102335332011	-11.8311	1.2067124171743e-26	4.51564488742594e-25	49.734702417398
TMEM37	-1.45543	0.123087210400188	7.55284378398932	-11.8243	1.27434800250676e-26	4.75088390148025e-25	49.6806886921542
KIAA1949	1.1557621951271	0.0978585732147808	7.45761775770244	11.8105359311792	1.42417870805857e-26	5.28965479851306e-25	49.5705915948345
SLC26A2	-3.04223	0.258248480296295	8.93282575185697	-11.7803	1.81687673607228e-26	6.71064602258383e-25	49.3294023089457
AQP11	-1.15573	0.0981501362755425	5.85277733401826	-11.7751	1.89391464606358e-26	6.98223199515439e-25	49.2882740102322
LOC100288092	-1.76115	0.14972183198317	8.27748596308499	-11.7628	2.09007795078685e-26	7.67698742514109e-25	49.1906654831098
OSTBETA	-1.83392	0.155911584567898	9.45156296550584	-11.7626	2.0948248887313e-26	7.68025301747013e-25	49.1884186892529
LOC652493	0.976580870526796	0.0830628175086365	11.5116280547348	11.7571363435301	2.18800167738932e-26	7.97779073140413e-25	49.1453184582411
ADH6	-1.29042	0.109809144567224	6.65412268886763	-11.7515	2.28922386548192e-26	8.33160305557844e-25	49.1005293384674
BCL2A1	2.46756312151502	0.210392255040051	9.12959031801703	11.7283933338958	2.75616089350921e-26	9.97630019417841e-25	48.916691464851
CH25H	1.17555293857413	0.100381121476805	7.67184838517495	11.7108966435065	3.17170159237872e-26	1.14181257325634e-24	48.7776170751383
IDO1	2.83633859300531	0.242461334242671	8.01065124804856	11.6981068419203	3.51441809320337e-26	1.25836394603404e-24	48.6760027863018
LOC727916	-1.5213	0.130111095409839	6.15825416470637	-11.6924	3.6803932509886e-26	1.31542672963521e-24	48.6303034010812
MAFF	1.14610537941753	0.0980914284358215	9.30918677965541	11.6840522937984	3.93370262116624e-26	1.40093294780282e-24	48.5643859857279
DENND5A	1.03101119838115	0.0882979789471137	9.33818324706841	11.6764982695547	4.1792815179919e-26	1.47519745496778e-24	48.5044141903454
PLA1A	1.70591407116242	0.14610481076628	7.13277076175884	11.6759609913962	4.19731911025372e-26	1.47894210348551e-24	48.5001492415469
LAMA1	-1.17236	0.100435407314441	5.4530902784568	-11.6728	4.30496420916716e-26	1.51419129816431e-24	48.4750717793622
MMP9	2.29595504183253	0.196815346943254	8.57591438532847	11.6655285143719	4.56334562165039e-26	1.60224135160169e-24	48.4173495579008
SLFN11	1.3809462741856	0.118582105176174	8.82358310656464	11.6454862403899	5.35809955895713e-26	1.87138677227576e-24	48.2583544663508
TTC9	1.08503662440976	0.0932404038734417	5.40462587347221	11.6369790277026	5.73581041678727e-26	1.9963026884161e-24	48.1908967441702
TNFAIP8	0.980876203663945	0.0843601542130252	9.41298919464225	11.6272452654253	6.20061565309854e-26	2.14681489429367e-24	48.113735047344
ENTPD5	-1.40524	0.1210321881492	8.29192252976465	-11.6104	7.09375236696559e-26	2.45177816183248e-24	47.9804795446207
SULT1A2	-0.967431	0.0833725760108867	10.3265816695835	-11.6037	7.48528168934039e-26	2.58261677420084e-24	47.9272790544358
LOC100130933	-1.14025	0.0983031511049448	7.46858760354153	-11.5994	7.7508568698052e-26	2.66500964704805e-24	47.8927543443615
PLEKHG6	-1.48942	0.128544088071566	8.08102114698693	-11.5868	8.56615748822234e-26	2.93519902367522e-24	47.7937147040351
C13orf15	1.1154839314923	0.0963224011973323	6.64257317620245	11.5807321830261	8.99501831047397e-26	3.07157503473269e-24	47.7453402995441
ZBP1	1.51336390536027	0.130698867295297	7.47551235773668	11.5790131672757	9.11945313502335e-26	3.10873412691857e-24	47.7317356284381
BIRC3	1.24318443822714	0.107515237709166	9.99575974553914	11.5628674103853	1.03751810016283e-25	3.50083226068502e-24	47.6039907258337
RBMS1	1.11492788007602	0.0964415757816064	8.06576244312183	11.5606559830668	1.05600825560595e-25	3.55388960875218e-24	47.5864990599393
LOC100293679	1.12913196824806	0.0977358817722224	8.90493460660597	11.5528907886619	1.1235729714344e-25	3.7598870773095e-24	47.5250886742787
IL15RA	0.938823665359526	0.0812941149392148	7.83872191501636	11.5484825200631	1.16382773634793e-25	3.87353042747045e-24	47.4902330220771
GBP1	1.39792105102097	0.121072203289951	7.40977288034506	11.5461766865938	1.18545278810689e-25	3.93333235093866e-24	47.4720030279288
GIMAP7	0.947139108888176	0.0821291742410636	8.65985099228871	11.5323101399772	1.324204076921e-25	4.35739748154436e-24	47.3624020315474
PPARG	-1.49975	0.130116651114771	8.60780742512488	-11.5262	1.39075949631286e-25	4.56885149382779e-24	47.3138451094351
TMEM158	1.29340015861088	0.112221680287265	7.28430544246053	11.5254036056137	1.3992322573537e-25	4.58911297848393e-24	47.3078310641523
PPARGC1A	-0.991037	0.08600278553761	5.5140059204426	-11.5233	1.42274569469786e-25	4.64568081678516e-24	47.2913298727851
HCLS1	1.33968675914656	0.116316277698648	9.70268987523765	11.5176206258716	1.48886687443989e-25	4.8352955524224e-24	47.2463495203226
TMEM38B	-0.955564	0.0830247052222035	7.00151109483237	-11.5094	1.5898001821105e-25	5.15468111163776e-24	47.1814015169813
SPARC	0.910207999717079	0.0792892387453464	10.4532892672264	11.4795905991783	2.01616272563898e-25	6.46340862190351e-24	46.9461542350184
SLC25A23	-0.982734	0.0856380861281778	8.2994275379424	-11.4754	2.08406057981513e-25	6.67033408729254e-24	46.9133589134874
ICAM2	1.06060001539393	0.0924386936104208	9.13812104115445	11.4735504578179	2.11555132032154e-25	6.76025612920724e-24	46.8985096721694
LOC100290557	1.31832967250446	0.115031029982618	10.5509507621544	11.4606439036812	2.34457910367029e-25	7.45991159459484e-24	46.7967344336943
CD40	1.1270853998197	0.0984517438103649	7.17815160618675	11.4480999137066	2.59080430161869e-25	8.21301465551352e-24	46.6978594549029
ROBO1	1.47378076338835	0.128793808319789	9.08877827331987	11.4429473172268	2.69925689632339e-25	8.52852779505473e-24	46.6572571648751
RICH2	-1.20406	0.10530497847724	7.13688294400751	-11.434	2.89885515734889e-25	9.11696816311244e-24	46.5866243065309
TWIST1	2.06706726134287	0.180930832081784	7.27791241221762	11.4246269558332	3.12279552606661e-25	9.80577497364891e-24	46.5129491918838
FGR	1.96781756060964	0.17225488286422	8.22456261281751	11.4238709979605	3.14162747057782e-25	9.84937317862414e-24	46.5069964515794
DUOXA1	1.35506310473016	0.118662116465606	6.54098271463492	11.4195089813936	3.25252160517943e-25	1.01810063075334e-23	46.4726509525544
TMEM72	-1.66614	0.146103541215096	6.77099371756356	-11.4038	3.68412726639973e-25	1.15139098303746e-23	46.3492850713193
NCF2	1.76418000843532	0.1548003216766	8.09448353438197	11.3964880003346	3.90566331981749e-25	1.21871387728725e-23	46.2914715535164
CENPV	-0.939469	0.082633731302387	7.86532565966392	-11.3691	4.85592868997329e-25	1.50111534720479e-23	46.0758672020425
LOC283177	-1.01461	0.0892919342299468	6.37352124075058	-11.3629	5.10049761858076e-25	1.5694081389599e-23	46.0272195362442
TMCC3	-1.09664	0.0965430413536724	8.71165983101286	-11.3591	5.25726509301426e-25	1.61017897648812e-23	45.9972487688892
TRPM6	-2.15411	0.189688968102417	6.48217670695906	-11.356	5.38608610781056e-25	1.6470998807111e-23	45.9732823718323
TDO2	1.47340271140034	0.129831518120609	5.39591	11.3485749279431	5.7136438030497e-25	1.73449096090681e-23	45.9148339922237
CPXM1	1.50454185759484	0.1325758577479	7.05161230823325	11.348535722513	5.71542128970699e-25	1.73449096090681e-23	45.9145260530094
SPNS2	1.04737213744029	0.0923898582198932	7.29062608757572	11.3364405749761	6.2909301929572e-25	1.89470254586069e-23	45.8195441922188
CTSH	1.05239886146057	0.0929256926497602	10.5704489978035	11.3251656398957	6.87924814095897e-25	2.06564211146623e-23	45.7310384937968
COL5A2	1.26098282070156	0.111347815649827	9.46274266698551	11.3247198729716	6.90360144235578e-25	2.06983279389185e-23	45.727540021785
TUBB6	1.09073146222592	0.0963206548390848	9.1634969366682	11.3239622804488	6.94518761679987e-25	2.07916985075567e-23	45.7215943991789
TCF4	0.970211912995136	0.0856980092316204	8.88083049509926	11.3212888104891	7.09394463611017e-25	2.11733507969537e-23	45.7006141050272
CDKN2B	-0.938357	0.0829075889628746	7.30087593532197	-11.3181	7.27530053247683e-25	2.16821381737348e-23	45.6756234506834
OLFML2B	1.05510865691534	0.0932360357582352	6.71759554312065	11.3165328012366	7.3664634885614e-25	2.19210097354679e-23	45.6632956270613
FCGR3B	3.13970381360838	0.277904417717043	7.88973360139228	11.2977830269872	8.54623400537492e-25	2.52430899968848e-23	45.5162328595695
SIK1	0.928720779840523	0.0822223352583853	6.56328438946753	11.295237199503	8.7203028161221e-25	2.57190797723494e-23	45.4962720969687
TPK1	1.06537786297276	0.0943952680877724	8.11182901807962	11.2863481883661	9.3562308404732e-25	2.75538230136302e-23	45.4265907966748
CST7	1.36271587690773	0.120860517827459	8.98576273299796	11.2751120167559	1.0226551043879e-24	3.00280498792837e-23	45.3385405456633
SELP	2.15469322439094	0.191167605442332	7.78252442469975	11.2712256838983	1.05459675600802e-24	3.08748709097172e-23	45.308093943345
LOC100288985	2.95590243436978	0.262301570233339	8.71433242666005	11.269099272796	1.07249214949233e-24	3.13526779913264e-23	45.291436785055
C1orf38	1.37107936620907	0.121771313781183	8.38123796529328	11.259461063817	1.15747213121488e-24	3.36407342805078e-23	45.2159516329747
MUC1	1.00110750109618	0.0889473784830634	11.0440737036053	11.2550534728441	1.19853641326111e-24	3.47820159113733e-23	45.1814403843599
CARD6	1.31252471089463	0.116657265384472	8.17978193786091	11.2511184500073	1.23642188670161e-24	3.58292386032833e-23	45.1506337897782
HLA-DRA	1.11057610459316	0.0988090560037821	11.7144909402581	11.2396186089527	1.35411138477826e-24	3.91257611729543e-23	45.0606277628342
OTC	-1.06031	0.0943474273364757	3.79595160794039	-11.2383	1.36779670203426e-24	3.9406797024744e-23	45.0506735662655
SERPINA3	2.70372610284634	0.241008765966158	7.87100657957511	11.2183724604689	1.60165179326691e-24	4.55509770005108e-23	44.8944352081422
METTL7B	-1.59739	0.142590333095204	8.29046342812437	-11.2026	1.81377994592325e-24	5.12180583878582e-23	44.7713175491468
CYYR1	1.10972912447926	0.0991101344249806	6.49746554825758	11.1969288601787	1.89716867768756e-24	5.34212645479546e-23	44.7268238049753
ZC3H12A	1.08958538283818	0.0973832886932993	7.19444453957795	11.1886279202352	2.02562185304331e-24	5.67174118852126e-23	44.6619745121206
CFP	1.45977431791378	0.130767278689303	6.18232431408462	11.163146717935	2.47655162498829e-24	6.87631656210137e-23	44.4630273483513
CBR3	1.07491279066093	0.0964030446949657	8.68794371033644	11.1501954534955	2.74273653248747e-24	7.541767802315e-23	44.3619781807287
HOXA5	-1.32769	0.119203252078789	6.52040885551068	-11.1381	3.01761179621961e-24	8.27474044616254e-23	44.2674427321208
ELTD1	1.39099314794574	0.125066171189902	8.37083389864314	11.1220575053317	3.4232714763965e-24	9.34848951331981e-23	44.1426001032938
ACOT4	-1.19706	0.107660422352803	6.58255206753581	-11.1188	3.51171870147946e-24	9.57688985055522e-23	44.117352005517
FADS1	1.1689008768545	0.105248789658646	7.05223617584228	11.1060742897434	3.88218527390591e-24	1.05438669076288e-22	44.0180856582875
CLEC1A	1.40792095244995	0.126797193715011	5.47605262892503	11.1037232859774	3.95466803267408e-24	1.07115008427858e-22	43.9997766496678
ADM	0.931015525852061	0.0839837741993267	10.1727530246572	11.0856595184969	4.55842463626698e-24	1.22799888577541e-22	43.8591528316541
VSIG10	-0.969824	0.0875400149901015	8.41560674723964	-11.0786	4.81739284955886e-24	1.29600887633808e-22	43.8044642737745
ENTPD1	0.996408310950231	0.0899691677190104	7.37434677998016	11.0749975376252	4.95697801722826e-24	1.33176138147072e-22	43.7761942531938
CNTN3	-1.33056	0.120149839932267	4.14168995816063	-11.0742	4.98762781112075e-24	1.33818995234221e-22	43.7700934579852
TINAG	-1.2959	0.117143803882272	6.80622180064595	-11.0624	5.4712392763212e-24	1.46203263775842e-22	43.6785001299605
HEG1	1.07989560868855	0.097634526738369	8.46021050934094	11.0605914194919	5.55111993679974e-24	1.48139002281246e-22	43.6641547015704
BGN	1.4839837363445	0.134308878321862	7.63682387037234	11.049036779149	6.0784774524842e-24	1.61778514871732e-22	43.5743345011643
OSBPL3	0.902399058513879	0.0817619866948385	7.68093208026003	11.0369022939953	6.68604699033315e-24	1.77474431311403e-22	43.4800479886774
SOCS3	1.20331322117829	0.10929217447011	7.15298067649177	11.0100583780349	8.25342883613396e-24	2.17053185296902e-22	43.2716175933891
IGHM	1.42573390538097	0.129588501902414	10.7457438686364	11.0020093175752	8.7910885644979e-24	2.29977649332489e-22	43.2091609127735
STAT1	1.05383760003686	0.095789983124456	9.41127882393925	11.0015428092064	8.82329787016686e-24	2.30517341206406e-22	43.2055416156784
TNC	1.84630778250114	0.16794986964343	6.81291279241506	10.9932075947483	9.41899778135759e-24	2.44795571581288e-22	43.1408854067629
SLC7A5	1.51729192921317	0.138054640499667	8.14510151715851	10.9905174047144	9.61967706649115e-24	2.4936006645795e-22	43.1200219166984
PLK2	1.14175266130501	0.103901939608374	7.80442399598493	10.9887521408021	9.75366668741456e-24	2.52504546700974e-22	43.1063327361955
AHCYL2	-0.95916	0.0872958410661236	9.14834794206493	-10.9875	9.85258808293455e-24	2.54734186435144e-22	43.0963464851735
SPARCL1	1.06308788551358	0.0968980215529771	10.4618052003519	10.9712	1.11909814911754e-23	2.88962463717665e-22	42.9702944472404
PTPRC	1.11105467681034	0.101312955900388	7.1718175264345	10.9665606628114	1.16052751596215e-23	2.98884628561118e-22	42.9343206494631
RGS5	1.15345497836116	0.105254871789546	7.22265124846188	10.9586849401847	1.23432967330901e-23	3.16255278458633e-22	42.8733083237824
KCNJ8	1.28519612410368	0.117311007653384	5.81520909522797	10.9554606154353	1.26587534205303e-23	3.23920903722258e-22	42.8483350768197
SGMS1	1.30594051394582	0.119223930661661	6.51786231662947	10.9536777281054	1.2836616883109e-23	3.28050537752162e-22	42.8345274491882
ELL2	0.920881412380993	0.0842191790951367	7.38039759766654	10.9343432490684	1.49327134539306e-23	3.80154040205692e-22	42.6848507943521
IGLV3-19	1.36402257719932	0.124859197608341	10.9884674598552	10.9244861678352	1.61290875703119e-23	4.09563616517563e-22	42.6085850895701
CHP2	-2.38803	0.218611798689084	9.76138396303775	-10.9236	1.62405131156998e-23	4.11867688034843e-22	42.6017723707999
CHST11	1.0543497334946	0.0965225039162271	7.11127051684557	10.9233566341139	1.62721338730405e-23	4.12144581608765e-22	42.5998475464193
ST3GAL5	1.04512308965366	0.0956970530125464	9.04800885817362	10.9211627396367	1.65535905908673e-23	4.1874063720837e-22	42.5828776823946
TGFBI	0.970115053705236	0.0888752253891007	11.4080657291482	10.9154722191479	1.73064196753475e-23	4.3722868387921e-22	42.5389
CATSPERB	1.21247545435745	0.111099710785644	5.72444588968009	10.9133988359051	1.7589106991618e-23	4.43807277552763e-22	42.5228349738601
NHEJ1	-1.07865	0.0988579671982091	7.99601821756947	-10.9112	1.79000397730676e-23	4.51081002281303e-22	42.5054950395184
CA12	-0.963439	0.0883106841009595	8.50572922347398	-10.9097	1.81114815464087e-23	4.55832332017578e-22	42.4938747018095
EFNA1	-1.43135	0.131423149903652	8.81069629318265	-10.8912	2.09247788261488e-23	5.22673145383903e-22	42.3509983405905
HIST1H2AE	-1.06226	0.097588680199687	7.56733611127644	-10.8851	2.19430118089042e-23	5.46735267949517e-22	42.3039817782745
TSPAN11	1.35166538478313	0.1243063514531	9.32549709327948	10.8736630830412	2.39879174620075e-23	5.9619408343776e-22	42.2158152215286
FSTL1	0.941320377534686	0.0865760859475482	7.71831253929453	10.8727527611375	2.41589033865992e-23	5.99695073092789e-22	42.2087870871056
ADAMTS1	1.19244758538819	0.10970846210189	5.91034522443051	10.8692398247341	2.48301870374979e-23	6.14825079032971e-22	42.1816678023301
SLC30A10	-2.49449	0.229540009990126	6.09314094794582	-10.8673	2.52043399625495e-23	6.21792674587992e-22	42.1668688694273
CHN1	1.59889477475735	0.14713485362566	7.52724742885063	10.8668662479201	2.52942275133462e-23	6.23151911628777e-22	42.1633462696989
TFF1	1.29666987672536	0.119377567411374	11.2715068654716	10.8619224268245	2.62886490720556e-23	6.44525154835569e-22	42.1251905416328
CYP4F12	-1.34989	0.124321687767331	7.43475895189594	-10.8581	2.70912514037017e-23	6.62570802143603e-22	42.0954332032371
LILRB2	1.69858618299807	0.156455056925485	8.32976922858729	10.8567036206893	2.73806173235544e-23	6.68804428213671e-22	42.084920448261
THBD	1.32468423530647	0.122137954834803	7.26560910406112	10.8458033139507	2.9809110479512e-23	7.22825543758982e-22	42.0008
TUBB2A	0.905180510571501	0.0836021623737189	9.89003892313506	10.8272380147915	3.44486047170561e-23	8.31276148735943e-22	41.8577070582314
LAX1	1.73985003290728	0.16080542129544	7.90387276175293	10.8195981136155	3.65604273307117e-23	8.77979478045606e-22	41.7988373804643
EMR2	1.14146393176535	0.105534030240361	5.46953734743921	10.8160744848423	3.75773657831333e-23	9.01313491579057e-22	41.7716918043694
SELL	2.2433476996952	0.207490808390365	8.15549164019084	10.8117931444686	3.88509315485578e-23	9.29620607294097e-22	41.7387139680105
COL15A1	1.3142	0.121584121517296	9.02565500232638	10.8090071474757	3.97026554795071e-23	9.47722380438881e-22	41.7172572763412
C1R	1.23835998865072	0.114597082799308	9.95044059010876	10.8062086608211	4.05769022450635e-23	9.67431101670328e-22	41.6957067600704
CCL20	1.91358427296816	0.177103993770819	9.55408143746531	10.8048623423164	4.10042904804548e-23	9.76451453211597e-22	41.6853399093675
DMBT1	2.20992585399083	0.20462089438903	11.0847984309881	10.8000986927037	4.25527911037448e-23	1.00850114915875e-21	41.6486635179061
GEM	1.72843318378866	0.160174580431597	8.13251678400113	10.7909331126783	4.56977564329926e-23	1.07918260387665e-21	41.5781150663305
CADM1	0.959777173183656	0.0890208339183223	6.38325595885736	10.7814893541018	4.91801889045242e-23	1.15554298912952e-21	41.5054521636971
PODXL	0.957308620753995	0.0887969755221532	9.77678254629728	10.7808696763007	4.94177179157709e-23	1.15878436780585e-21	41.5006851400213
DEFB4A	4.20868171841416	0.390626769712945	8.59804222190929	10.7741763871097	5.20572278512968e-23	1.21637945077889e-21	41.4492028315835
GOLT1A	-1.03721	0.0963230602862751	6.77761123716064	-10.7681	5.45857618527165e-23	1.27396640910185e-21	41.4022772080158
TSPAN7	-1.23231	0.114515723126681	8.04282533517554	-10.761	5.76542651672809e-23	1.34086578382036e-21	41.3481674326986
PRR16	1.2473198590188	0.115913212163982	5.40142622660928	10.7608083300652	5.77560901046703e-23	1.34166655986438e-21	41.3464216257767
VAV3	-1.07079	0.09956674582862	6.92435872951429	-10.7545	6.06645232089441e-23	1.40594799539425e-21	41.2978140353694
CSRP2	1.17257446651899	0.109050941179091	9.08054118326425	10.7525387111819	6.15879607965317e-23	1.42238181384844e-21	41.2828674881768
TST	-1.0331	0.0961743431379778	11.1408906715792	-10.7419	6.68700613241903e-23	1.53723923884755e-21	41.2014589833724
FBN1	1.00554157944592	0.0936286147741558	7.26855699245994	10.7396823275813	6.80534038174936e-23	1.56263801983698e-21	41.184104565267
FLJ22763	-1.63649	0.152412394348637	7.95877897611034	-10.7372	6.93526424417252e-23	1.59063641213118e-21	41.1653946980154
CDC25B	0.975057654918153	0.0909002142466061	9.39241684987187	10.7266815925526	7.52781016029659e-23	1.72257062840442e-21	41.0842844492651
USP2	-1.02401	0.0954656910866627	5.77110295777093	-10.7265	7.5389268970119e-23	1.72313383083482e-21	41.0828245379822
TPRN	-0.98606	0.0919700283715653	6.81585003400409	-10.7215	7.83446472408837e-23	1.78658102780242e-21	41.0447824998545
CYR61	1.85150089157218	0.172708400931778	6.91084101424168	10.7203869735529	7.90454034626843e-23	1.80049873242004e-21	41.0359728674442
DYSF	1.35511812445561	0.126437228816063	7.5844115726196	10.7177145303223	8.07010336630751e-23	1.83401390201427e-21	41.0154654059404
BEST2	-2.30519	0.215312920390332	5.55540006937211	-10.7062	8.82074924243345e-23	1.99776423115319e-21	40.9274760695089
SCN9A	-1.16842	0.10914000350412	5.19305	-10.7057	8.85892422529221e-23	2.00413026678542e-21	40.9232037633105
PADI2	-1.36138	0.127379235318405	6.99666569280004	-10.6876	1.01939486488533e-22	2.29312010962003e-21	40.7843386976367
TNFSF13B	1.13756794874344	0.106516004708422	8.42617806725239	10.6797842432922	1.08280610726863e-22	2.43027102407034e-21	40.724639472152
RETSAT	-1.14499	0.107383083482756	9.02558028770917	-10.6626	1.23662306334525e-22	2.7445587452706e-21	40.5932383701076
TMEM45A	1.1321790339463	0.106349524678701	9.33973318564967	10.6458306923965	1.40823427366488e-22	3.10810730821734e-21	40.4646852497094
FBXO16	0.987820721716023	0.0928535426392136	7.05938636591443	10.6384817815109	1.49058146903145e-22	3.2825769784821e-21	40.4084683373983
PDGFRB	1.09905442153888	0.10340933165073	8.1904031559854	10.628193838937	1.61396795058067e-22	3.53474961057867e-21	40.329797308889
ACSS2	-0.963133	0.0906948840143715	10.0656072361569	-10.6195	1.72631539043286e-22	3.76423732669631e-21	40.2632308580343
CTLA4	1.05240591383995	0.0994160706200016	6.20050511233335	10.5858731619213	2.23782527342579e-22	4.85300931844888e-21	40.0065268716921
NOD2	1.23678837784619	0.11683840880192	6.85703148695103	10.5854606419962	2.24495921631044e-22	4.86318259829251e-21	40.0033785996361
TCN1	2.97539510428409	0.281533260294739	6.67930297791712	10.5685385135992	2.55794741670078e-22	5.49931070968456e-21	39.8742789975665
CCL18	2.14452090016522	0.203132272704768	9.16525181729077	10.5572633615046	2.79021567654377e-22	5.99219133642216e-21	39.7883112378205
SYT11	1.06994394293818	0.101398743532967	7.03781111080408	10.5518461635603	2.90915542896424e-22	6.24089076291165e-21	39.7470221319657
TRBC1	1.17255357887416	0.111138531839702	10.3390612784214	10.5503785182745	2.94223830492563e-22	6.30506783363396e-21	39.735837571896
PIM2	1.13103341468772	0.107303544522908	10.2555929915565	10.5405037617024	3.17477045768967e-22	6.78147320511652e-21	39.6606025052321
TIMP3	1.07680147664788	0.102191347262337	7.67392386939809	10.537110092928	3.25883407393955e-22	6.93978473568459e-21	39.6347536290307
LOC100128893	-1.61895	0.153698352081919	7.39980043947284	-10.5333	3.35547138424131e-22	7.13682952109787e-21	39.6058499814789
ANGPT2	0.921797151732112	0.0875490883066043	6.35388816346052	10.5289177712954	3.47099880625048e-22	7.35456861587371e-21	39.5723696971201
RAC2	1.13845301198412	0.108211310855827	8.92095757881933	10.5206	3.69912803586646e-22	7.8176476579649e-21	39.5094109881155
IL18R1	1.13970288777003	0.108373541034263	6.86260820170995	10.5164311961506	3.82109129360308e-22	8.06683833224286e-21	39.4773270207233
PCOLCE	1.23836085388683	0.117856598382084	8.24344463418004	10.5073527565435	4.09747334326185e-22	8.62288576296585e-21	39.4082573454502
NEURL3	-1.03175	0.0981967233838369	5.74711497696059	-10.507	4.10839874039489e-22	8.63674784834018e-21	39.4056236982908
PNLIPRP2	-1.42783	0.135922950601253	4.60472569786611	-10.5047	4.18134888581676e-22	8.77157993876082e-21	39.3882160486522
ACVR1C	-1.18724	0.113059133026585	4.89530020158005	-10.501	4.3019439820072e-22	9.00558367968447e-21	39.3600946598309
SLC6A20	1.2820589194648	0.122183367066812	5.54795516992005	10.492908734163	4.57874491230131e-22	9.57496362543009e-21	39.298420897393
CD93	1.10805637623297	0.105622508160104	8.23861156186748	10.4907220585348	4.65634881144512e-22	9.70665886264392e-21	39.2817987056197
LOXL1	0.992286578725313	0.0946473959887959	5.84138286215916	10.4840346462651	4.90189244290459e-22	1.02078320871699e-20	39.2309734621938
CYAT1	1.38767327569581	0.132416780648265	9.35381661808434	10.4795877750709	5.07225566809049e-22	1.05515638286672e-20	39.1971847052681
DISP2	-1.32467	0.126452270393456	5.85669189043587	-10.4757	5.22712017732399e-22	1.08623704060716e-20	39.1674405806733
ICAM1	1.09436596171728	0.104497575993343	7.24958633215834	10.472644473466	5.35010808432781e-22	1.11063557604586e-20	39.1444401738174
SLC22A18AS	-1.10565	0.105581142160077	8.87778995514932	-10.4721	5.37408109092242e-22	1.11445006623004e-20	39.1400185366341
ANKRD43	-1.84007	0.175731185854812	8.14752224292935	-10.4709	5.42056144230994e-22	1.12291922157655e-20	39.1315015167987
FAM49A	1.26320963195147	0.120797448816215	7.00646467140799	10.4572542245768	6.02112090775858e-22	1.24474013532355e-20	39.0275849269606
LOC399959	0.987872778996199	0.0944959315787437	6.08474286964018	10.4541302730372	6.16721835581812e-22	1.27362015588825e-20	39.0038748294999
C14orf50	-1.20044	0.114832856684783	8.04344403719252	-10.4538	6.18180306983316e-22	1.27530917631335e-20	39.0015387963843
CD34	0.990655248642089	0.0947720654584889	7.20988053504328	10.4530300553174	6.21950716839541e-22	1.28175930339975e-20	38.9955251841675
LAPTM5	0.987565714033359	0.0945177313473265	10.6209625080479	10.4484703553064	6.44095231419438e-22	1.32195867126495e-20	38.9609254719525
AIM2	1.61811119493684	0.155046321751616	8.35990858825474	10.4363081733023	7.07071667590546e-22	1.44669915296943e-20	38.8686703770069
SLAMF6	1.43043989985864	0.137080932922633	7.09416243820337	10.4350026612816	7.14185429997367e-22	1.45975395691864e-20	38.8587704317056
SLC7A11	1.17822064550691	0.112954354069586	6.27453285106458	10.4309449176352	7.36753749997013e-22	1.50125830654458e-20	38.8280033787774
CXCL6	2.48034533375821	0.237890026989507	5.96535890389816	10.4264368084149	7.62659407372487e-22	1.55087063145776e-20	38.7938278855594
LOC145837	-1.20224	0.115331937502084	5.04083693644973	-10.4241	7.76225313944449e-22	1.57684628061287e-20	38.7763917511715
A1CF	-1.41467	0.135753246244164	7.78764726570305	-10.4209	7.95619786968608e-22	1.61131217893907e-20	38.751986412523
IL7R	1.34486540895639	0.12906807566799	9.06192141358746	10.4198145203301	8.02365415940663e-22	1.62332222566532e-20	38.7436371996844
MARVELD3	-1.05644	0.101567865017315	7.45147873225399	-10.4013	9.24745163290674e-22	1.85396039383593e-20	38.6032572257298
GABRP	1.23044659236258	0.11833045354567	6.07540059793224	10.3983932748782	9.45427487524376e-22	1.89351815106995e-20	38.581383832143
AIFM3	-1.45912	0.140591116605473	7.47383319796649	-10.3785	1.10096327358985e-21	2.19399167673942e-20	38.4307737627024
GBP5	1.54407228095592	0.148819309499134	7.5476329022449	10.3754834379534	1.1265855839821e-21	2.24280658059157e-20	38.4080239893036
CCR6	1.55555360529206	0.15005502422078	7.82323700803014	10.3665546246778	1.20619366054058e-21	2.39649734471476e-20	38.3405066420045
CD274	1.36764377214109	0.131989142301825	6.43587962011549	10.361789979767	1.25093841407193e-21	2.47551510410975e-20	38.3044885561628
ANKRD22	1.04695150237277	0.101122343847661	8.92033160332306	10.3533152272458	1.33464139765442e-21	2.63330435525315e-20	38.2404428983974
MPST	-0.902465	0.0872377001804838	9.22062633364037	-10.3449	1.42334068729666e-21	2.79998679868597e-20	38.1768178398727
PTGDR	-1.35152	0.130654304052638	6.81509437586354	-10.3443	1.43029169330476e-21	2.8108832211561e-20	38.1720006098472
GPR109B	3.12013165854187	0.301716617238834	6.87234009589518	10.3412655461135	1.46332638448747e-21	2.87296860575706e-20	38.149422183369
YBX2	-1.70763	0.165436463242807	7.7404420435753	-10.322	1.69527345852041e-21	3.30877490315926e-20	38.0039380613415
ITGB2	1.01936053052071	0.0989154891472749	7.99111904272505	10.3053681411107	1.92447777520615e-21	3.72327536917434e-20	37.8785508830088
GLB1L2	-1.15784	0.112614137315122	7.89577624390359	-10.2815	2.30900171178567e-21	4.42847842757507e-20	37.6984402387133
TNFRSF1B	1.04593789752727	0.101757353135719	9.43638250330062	10.2787451254971	2.35736814856279e-21	4.50821182532066e-20	37.6779433978867
CLEC2B	0.975315070865695	0.094940345936561	8.35146557307424	10.2729251852252	2.46420067431518e-21	4.69447914107814e-20	37.6341216253856
AMPD1	-1.24175	0.120887035085041	7.74778121481796	-10.272	2.48172144199378e-21	4.72333752076598e-20	37.6271166073828
PLAU	1.42398711242122	0.138650526894687	6.8122540543038	10.2703332206074	2.5133157951001e-21	4.77890074965164e-20	37.6146089122924
IFIT3	1.32383005743937	0.129492871997202	7.30996893746531	10.2231886359581	3.59725969481917e-21	6.78808018999621e-20	37.2600989713392
LOC723809	-1.20695	0.118072950964815	5.23941959281893	-10.2221	3.62721290707766e-21	6.83812069641117e-20	37.2519009444615
LEAP2	-0.936651	0.0916734855686152	6.73856045374996	-10.2173	3.76320896913038e-21	7.0810930205527e-20	37.2155116362327
CAV1	1.00836586955678	0.0988167777740145	9.36977027923619	10.204399417504	4.14900882750051e-21	7.78496397152499e-20	37.1190243059442
FPR1	1.26028255412519	0.123579324874208	5.74991664065139	10.1981666869279	4.3500107400067e-21	8.15442691262274e-20	37.0722542324001
SP140	1.43522351032753	0.140753314137143	8.55281247770456	10.1967297830665	4.39770626603943e-21	8.23608055920159e-20	37.0614736947888
MT1G	-1.06522	0.104481840645842	7.99154054994627	-10.1953	4.4468406928179e-21	8.31246051761679e-20	37.0504895305413
C1orf216	0.939827204353993	0.0922402287810155	7.59787397472869	10.1889079935524	4.66660130357149e-21	8.69875456474731e-20	37.0028023871586
GZMB	1.93532869664224	0.190151923581648	8.43601516768815	10.1778023602861	5.07668966540543e-21	9.43667020157716e-20	36.9195354899671
MMP7	2.0010131985093	0.196706395858078	7.92335982597041	10.1725883888037	5.28138931740092e-21	9.78064172379698e-20	36.8804574272774
COBL	-0.945401	0.0929854903625204	7.38955308705613	-10.1672	5.50201941395635e-21	1.01608722164233e-19	36.839999428971
PDE4B	1.30939514832723	0.128832975262973	5.66502858985487	10.1635093473119	5.65760064270901e-21	1.04095668756979e-19	36.8124337927777
FAM101A	-1.06803	0.105096812971265	6.73744543019095	-10.1623	5.70971050946336e-21	1.04957448589471e-19	36.8033702971005
GUCY1A3	1.18432727198633	0.116621674146921	6.44494502065398	10.1552930074928	6.02096655486983e-21	1.10170406410247e-19	36.7508986835733
C11orf52	-1.04625	0.103219926484625	7.63176625179202	-10.1361	6.96262585594794e-21	1.25782173811444e-19	36.6072567637975
THBS2	2.16213936563535	0.213563627989164	8.79840434788205	10.1240992485156	7.62448111347807e-21	1.37240660042605e-19	36.5174930568527
LPHN2	1.28616088482748	0.127076713697054	6.77794178142086	10.1211374405986	7.79720874877872e-21	1.40096418565602e-19	36.4953492828001
IL8	2.46888364296854	0.244064022219826	7.26618575218172	10.1157213607864	8.123185224696e-21	1.45559290236947e-19	36.4548643004076
TMEM154	1.12214576532541	0.111074114091565	6.78609190883433	10.1026758079777	8.96503048782395e-21	1.60355639669002e-19	36.3573918567922
HTRA1	0.996682226857349	0.0987217838626416	9.84408392934661	10.095869299162	9.43812536616229e-21	1.68514977389739e-19	36.3065595855524
GIMAP4	0.908621984611989	0.0900544962326893	7.90407865235413	10.0896903833011	9.88904533374714e-21	1.76249878696722e-19	36.2604285209781
CD79A	1.56443261452585	0.155187942848996	9.02111586939219	10.0808902148288	1.05684552311528e-20	1.87854291733741e-19	36.1947508979387
SCIN	-1.31706	0.130719125371644	7.8299103258346	-10.0755	1.10096747344296e-20	1.95174180421215e-19	36.1543235759228
MICB	1.17257056741054	0.116407732588671	7.39049947978885	10.0729611455782	1.12202403283313e-20	1.98377037705524e-19	36.1355980756868
GZMH	1.10729901185104	0.109994902031569	6.90382714154297	10.0668212017067	1.1752268486357e-20	2.07415036370918e-19	36.0898079611119
GPR116	1.17439802989474	0.116670925919212	5.80980233502202	10.0659013429613	1.18341053778344e-20	2.08674375431291e-19	36.0829490504239
CWH43	-2.62975	0.261369967315082	7.78465105943482	-10.0614	1.22418746192899e-20	2.15102594810966e-19	36.0494651821395
AQP9	3.06655133228151	0.304986721021121	6.75874004009164	10.0547044212759	1.28768472804803e-20	2.26060207812877e-19	35.9994836248967
ASS1	0.942585060248865	0.0937549524652823	11.8680450957358	10.0537095424149	1.29738007804439e-20	2.27361290437568e-19	35.9920696483894
RSPO3	1.51993377296028	0.151308356336848	7.32487505994261	10.0452731743152	1.38256522425074e-20	2.4127829794574e-19	35.9292148936604
CCL22	1.60185631620887	0.159541279412222	8.00280016367308	10.0403878050269	1.43441250228642e-20	2.49182234690384e-19	35.8928283450866
SLC22A4	-1.3464	0.134148406196384	6.3393726240538	-10.0366	1.47570612554904e-20	2.55909037869602e-19	35.8647773853223
FLJ32255	1.18688541943622	0.118281768159788	7.29827389948158	10.0343902352968	1.50071228310897e-20	2.59341841424769e-19	35.8481697652951
MGC12982	-0.993562	0.0991144508575138	6.25745858781781	-10.0244	1.61802786518359e-20	2.78647912976426e-19	35.7737785874301
S100A9	2.23113884770205	0.22292627900454	8.57567592540239	10.0084155966943	1.82482018046954e-20	3.11832791011052e-19	35.6549090559145
KCNK5	-1.04419	0.104384434748313	8.35478915994143	-10.0033	1.89576373575691e-20	3.23678082774001e-19	35.6172145500869
VIM	0.905112446894596	0.0904951926155234	8.37790066250399	10.0017738040522	1.91830848420522e-20	3.27246660698864e-19	35.6055307859731
CD86	1.08741051236759	0.108731586209229	7.48234475645068	10.0008704947532	1.9313855866878e-20	3.29195413183055e-19	35.5988163837729
ERO1L	1.07700969776849	0.107707012641697	9.48344577988569	9.9994389534442	1.95229151439762e-20	3.32230505071764e-19	35.5881761767284
TOX2	1.08637464108029	0.10870046948781	5.94143206405805	9.99420376194527	2.03067813916595e-20	3.44057365059708e-19	35.5492709222349
ZFPM2	0.952889589226813	0.0953636591957941	6.14826121413304	9.99216679878449	2.06201590478288e-20	3.49069835309674e-19	35.5341359407399
IRF1	0.905980165988453	0.0906806926141376	9.71208187840838	9.99088273226539	2.08201716763571e-20	3.52156310733149e-19	35.5245958816068
PCK1	-3.268	0.32710373095734	7.97064329676079	-9.99071	2.08474330341839e-20	3.52318078815394e-19	35.523302692653
PRAP1	-1.91293	0.191638063142681	9.05286057643391	-9.98197	2.22624154521456e-20	3.74957839950351e-19	35.4584033323342
LILRB1	1.23648532042752	0.123910068655409	8.06086091777376	9.97889302980016	2.27833049688254e-20	3.82759523476267e-19	35.4355464440468
CDH5	1.04990078896933	0.105214414858216	6.85920362805116	9.97867821043478	2.28201059452572e-20	3.83054527114823e-19	35.4339514222854
C8orf4	1.26554649795254	0.126976914711556	9.04699420287904	9.96674474905448	2.49599710265366e-20	4.17916823546082e-19	35.3453725052353
HS3ST3A1	1.0790794479484	0.108282900070431	4.85308341753758	9.9653726234385	2.5218455092583e-20	4.21535687643277e-19	35.3351909043756
GUCA2B	-2.63632	0.265096911603649	8.23719345344292	-9.94474	2.94407867958437e-20	4.8760996966028e-19	35.1822081435917
EGR3	1.84655979990063	0.18578910773552	6.05092	9.93901000121765	3.07346558309093e-20	5.08193960366895e-19	35.1397054746636
SLC2A3	1.5506800049979	0.156133100915778	7.53479560810571	9.93178253619888	3.24460752903856e-20	5.34273339024812e-19	35.0861564384396
PLAUR	1.1762823476291	0.118440046389164	8.97930214265302	9.93145801179562	3.2525103379523e-20	5.35132031470697e-19	35.0837524530547
LRFN5	0.922281009820334	0.0930077507738977	5.74214332979063	9.91617367527147	3.64719845210865e-20	5.97108772899498e-19	34.9705742176725
ELMO1	1.0321059675797	0.104170044034499	6.48006128481005	9.90789604771488	3.88045380300561e-20	6.33213723854392e-19	34.9093155055428
SPINK5	1.44378491366449	0.1458926152446	10.6899996480202	9.89621655108362	4.23498634286283e-20	6.87684405495214e-19	34.8229242007901
SHROOM2	-0.994399	0.100649474047113	5.97457901576505	-9.87983	4.78738848580833e-20	7.72971046029783e-19	34.7017759042752
DDC	-0.920099	0.0931726453123639	7.23388293332625	-9.8752	4.95589484783857e-20	7.98882223730934e-19	34.6675948178937
RGS1	1.00688928392559	0.102232379495796	6.57882937979004	9.84902521971526	6.02629181667717e-20	9.59771339891273e-19	34.4743725250787
ARHGAP15	0.938314661852123	0.0953239787093357	8.7049908975331	9.84342737846955	6.28346469869298e-20	9.98333720842617e-19	34.4330822835035
DPYSL3	0.954670781876646	0.096989053357855	7.24984107739044	9.84307763427952	6.29988956345063e-20	1.00014514696312e-18	34.430502923643
CXCL11	2.2404903318931	0.227687444203184	5.44511706651433	9.84020150840521	6.43658730233848e-20	1.02103251007932e-18	34.4092932585596
CYTIP	1.24371839091959	0.12649199805665	8.63719664451294	9.83238789826523	6.82301316996518e-20	1.07974996969528e-18	34.3516882971985
PTPRF	-0.933829	0.0950494438938102	8.01083601167912	-9.82466	7.22766477080367e-20	1.14197103378698e-18	34.2947637680396
BASP1	1.30240827667076	0.132588136530328	10.1445851167913	9.82296237622173	7.31993696543281e-20	1.15563287159268e-18	34.2822301313007
ICOS	1.24555589762783	0.126914115779209	7.1679509286853	9.81416361750258	7.81619676749043e-20	1.23105099087974e-18	34.2174207712515
UGT2B28	-0.912546	0.0930308539860345	7.6600304983054	-9.80907	8.11851209565171e-20	1.27664564613139e-18	34.1799277147668
IGFBP5	1.39410834873318	0.142126620149338	7.82480822378101	9.80891790199709	8.12781661267189e-20	1.27710002466513e-18	34.1787960458877
KRT12	-1.25776	0.128237282663199	5.85086149627425	-9.80808	8.17900007718028e-20	1.28311689154062e-18	34.1725938958435
C1S	1.15187525196811	0.117448434032646	8.4496612893211	9.80749774533339	8.2142828606605e-20	1.28763734795299e-18	34.1683410719984
CNNM4	-0.943938	0.0963665126999696	8.63453005707892	-9.79529	8.9965342170774e-20	1.4036285516738e-18	34.0784701566963
ARHGEF6	0.931402250714195	0.0951028345356496	9.1289398978047	9.79363291601004	9.10794840901598e-20	1.41878745639038e-18	34.0663102664655
SLPI	1.02729218627579	0.104982427232098	10.9705148986313	9.78537278438635	9.68559625009475e-20	1.5028904921815e-18	34.0055587249787
ADAMTS3	1.01259018083527	0.103499130888587	5.06508825799176	9.78356216271308	9.81700046462023e-20	1.52090930155377e-18	33.9922454273584
APLNR	1.13110455184804	0.115676785723032	7.9013414852092	9.77814645158166	1.02207038342865e-19	1.58222217677276e-18	33.9524317166873
MIR155HG	1.82339675199275	0.186772905609617	7.42495917225824	9.76264060379251	1.14700433091463e-19	1.76738097676845e-18	33.8385016328549
LCP2	0.918354600157135	0.094140024515749	6.4122578437607	9.75519822605846	1.212244838332e-19	1.86214276554887e-18	33.7838507712202
SERPINA6	-1.43438	0.147088642630473	5.7249626843802	-9.7518	1.24321892757531e-19	1.90677984670026e-18	33.7589262594735
SASH3	1.30311962875163	0.133661505687964	9.55708155543156	9.74940108630678	1.26560539103117e-19	1.93962064085055e-18	33.7412958194893
SLC16A4	1.77447859647327	0.182052420086704	5.89872907207638	9.74707502173363	1.28766603486132e-19	1.97191195553994e-18	33.7242245202696
LBH	0.916280913779815	0.0940874700473022	8.40262736559559	9.73860720581771	1.37125050705316e-19	2.08547403318673e-18	33.6620955100432
PPP1R16B	1.05375762300947	0.108318540829389	7.46102222569407	9.7283218084448	1.48005368288935e-19	2.24067746912252e-18	33.5866675888118
MME	1.63819350372723	0.168459990982945	6.2743666172459	9.7245256524624	1.52234167382471e-19	2.30294665976461e-18	33.5588387142747
RAMP3	0.928700828310791	0.0955335636977117	6.79523483140846	9.72119946503195	1.56037941661714e-19	2.35690693672336e-18	33.5344596217056
ART3	1.30110201752124	0.133880451024343	5.77752981060687	9.71838687102018	1.59327931188726e-19	2.4029548894736e-18	33.5138481887039
LOC401022	-0.903372	0.0930520677648226	5.99044990891699	-9.70824	1.71777988857021e-19	2.5776771373593e-18	33.4395262897762
FXYD5	1.00506172768739	0.103684007472748	9.17146176870845	9.69350772780993	1.9159853128407e-19	2.86362129189434e-18	33.3316594849424
LST1	1.06886111904761	0.110271556889494	8.85018775143184	9.69299018892741	1.92334572913156e-19	2.87213527411318e-18	33.3278721016025
MGC29506	1.65401787092996	0.17069465037485	9.82161170251886	9.68992213462871	1.96755972799419e-19	2.93189963060691e-18	33.305421999453
PROK2	3.04114845365458	0.313984340268208	6.04431280210437	9.6856691994792	2.03052317845706e-19	3.0189436472534e-18	33.274307682613
TIGIT	1.17515693490112	0.121342448020213	6.20503302104368	9.68463183390997	2.04618219161027e-19	3.03768792472613e-18	33.2667194128684
MMP19	0.919108304472676	0.0949109532622983	8.8487146932724	9.68390130834114	2.05728136801199e-19	3.05188952864253e-18	33.2613759093646
RASGRP1	1.15427719328468	0.119288593693852	8.04333677273532	9.6763416982438	2.17570740317735e-19	3.21558893707904e-18	33.2060924735354
ANXA3	1.05186673399145	0.108873534225134	9.25023418279189	9.66136298851424	2.43071798113756e-19	3.57655089197979e-18	33.0966184392589
UNC5CL	1.02810562722072	0.106509576468134	9.10696338753676	9.65270599426635	2.59141513101635e-19	3.79896115083015e-18	33.0333872140131
ZSWIM5	-0.901028	0.0933493309624672	6.72912665623339	-9.65221	2.6008780117197e-19	3.81002792180395e-18	33.0297870327521
MS4A8B	-1.65581	0.171573769450545	7.8030612007298	-9.6507	2.63016839389675e-19	3.84727350372495e-18	33.0187258916911
VAV1	1.0072755924168	0.104410015436824	8.00132505322327	9.64730814570447	2.69690858677713e-19	3.93622112504099e-18	32.993975721815
IL1RN	1.11100766472173	0.115324458016525	5.72113982888724	9.63375578632705	2.9809416043763e-19	4.33805449268446e-18	32.8950753822705
BATF3	1.10052318334112	0.114267073010578	6.20148312906083	9.63114880206339	3.03889264940971e-19	4.41271151454767e-18	32.8760587365264
SRD5A3	0.931224133591804	0.0967306699619107	7.23191026543144	9.62697905388734	3.13391683260651e-19	4.54075810069363e-18	32.8456480217451
PPP1R14C	-1.25338	0.13025517379691	8.63916562671083	-9.62248	3.23967370288423e-19	4.68376354952935e-18	32.8128685565556
DEPDC7	-1.03889	0.10799786358783	5.68473717111276	-9.61958	3.30975653373703e-19	4.77814598068432e-18	32.7917307805336
FLJ36848	-1.11989	0.116423588491805	8.63102941949788	-9.61907	3.32232345037128e-19	4.79281269927474e-18	32.7879878417377
SLC16A9	-1.69026	0.17578400938473	6.88468022502687	-9.61553	3.41029270907454e-19	4.91615548531905e-18	32.7621769274285
PLEKHO2	0.948115380314591	0.0986378154754257	8.21011234399688	9.61208818083366	3.49798530698959e-19	5.03892123672567e-18	32.7371016792472
GCOM1	-1.12979	0.117545145088703	7.14170489359479	-9.61153	3.51252432227752e-19	5.05620637801163e-18	32.7330051770302
ZNF521	0.935556035468824	0.0973380859571974	7.56418965238365	9.61140776776952	3.51558874680948e-19	5.05696103840196e-18	32.7321439114088
CCDC3	1.28132045388131	0.133390303910936	7.50276138927268	9.60579904471052	3.66408737492324e-19	5.26676183826512e-18	32.6912833705086
REG1A	3.46269	0.360727725267723	10.7682049825345	9.59918842749079	3.84712644397073e-19	5.5020541125409e-18	32.6431396882324
GJA4	0.969801853284517	0.101189149136759	6.31865486374157	9.58404988635502	4.30120858216858e-19	6.11631860384373e-18	32.532953658282
MNDA	1.79626759192094	0.187535203005428	7.6042753885051	9.5782955047056	4.48743897144112e-19	6.37203530980384e-18	32.491093985052
SEPT6	1.06284758156928	0.110978906865086	7.69670314245226	9.57702334247494	4.52967879755015e-19	6.42743018543324e-18	32.4818415295144
GPR65	1.27377432870017	0.133115328666436	8.00143429304094	9.56895303839897	4.80698705271283e-19	6.79232110003527e-18	32.4231609537383
IL26	1.01760056158705	0.106374805530712	5.29353908194873	9.56618022952109	4.90610395967395e-19	6.92209196521538e-18	32.4030053157155
LRRC19	-1.52865	0.160030479606157	8.23608267750735	-9.55222	5.4367325546194e-19	7.63289645256438e-18	32.3015869090971
FAP	1.89056932772227	0.198122553623161	6.22922269901158	9.54242358150819	5.84287129144599e-19	8.17427137527102e-18	32.2304
G0S2	1.61132976478323	0.168961486364252	9.10845679464106	9.53666897383634	6.09529698037539e-19	8.49756108440569e-18	32.188675594661
PANK1	-1.18551	0.124347757076727	8.89263767561791	-9.53386	6.22220868318593e-19	8.65630541333792e-18	32.1683258562952
XPNPEP2	-1.11621	0.117144092388974	5.7507224450349	-9.52855	6.46998933683582e-19	8.97592667022491e-18	32.1297649770638
FKBP11	0.920737898656977	0.0966861526650937	9.68682024808989	9.52295518310957	6.7413423962763e-19	9.31177929957066e-18	32.0891948971127
FCRL5	1.45053337828782	0.152320791718303	6.92533034471723	9.52288497141205	6.74481904258634e-19	9.31177929957066e-18	32.0886857697196
KCNN3	1.2533447210107	0.131619809490171	7.09641856851005	9.52246265866461	6.76576812894424e-19	9.33422812966195e-18	32.0856234868546
PHGR1	-1.02235	0.107415747508689	4.96380324065611	-9.51766	7.00880748584523e-19	9.63614222570489e-18	32.0507740819175
IFI44	1.2018453406971	0.12631043670826	7.20619423605059	9.51501215590772	7.14615973086766e-19	9.81143089118024e-18	32.0316099420906
CCDC80	1.05465442393531	0.110870563623458	7.44780785636684	9.51248365181186	7.2800206290156e-19	9.97458022590795e-18	32.0132842035299
TRPV1	-0.912057	0.0959231572618378	8.36962699015127	-9.50821	7.51197934258059e-19	1.02711871395669e-17	31.9823126352848
MT1F	-1.24322	0.131015697283511	11.1943980690474	-9.48906	8.64482148867116e-19	1.17306803845631e-17	31.8436175053155
CD2	1.06468996224368	0.112246654809138	8.44245369760631	9.4852712007681	8.88805343723535e-19	1.20369637978559e-17	31.8162194545336
PF4	1.31593591164462	0.138891857363343	8.26425111896411	9.47453606442969	9.61533326167107e-19	1.29953872758552e-17	31.7385603650103
ANGPTL2	1.05289180674096	0.111377420385459	7.12651953754679	9.45336858312097	1.12268671161593e-18	1.51016534154391e-17	31.5855685359959
DEFA6	3.0905457802304	0.327012230169621	9.10242154472668	9.4508568643666	1.14350634455691e-18	1.53505895532292e-17	31.5674266291007
REG3A	1.7707872647231	0.18744109142704	6.72686816989644	9.44716684714979	1.17478986470952e-18	1.57493041256815e-17	31.5407786086685
GIPC2	-1.15972	0.122837908384275	8.37762315432033	-9.44104	1.22861944182307e-18	1.64156750656468e-17	31.4965448789757
CHST15	1.22146578633829	0.129403177191233	8.64664353686187	9.43922562684219	1.24502518164917e-18	1.66125746087612e-17	31.4834485622111
EDN1	-0.937024	0.0993269538864493	7.28097639784603	-9.43374	1.29597731370119e-18	1.72808548969613e-17	31.4438484295112
RBP2	-1.08198	0.114909512750811	7.03156274897557	-9.41594	1.475937408135e-18	1.9497652236995e-17	31.3154739299366
CEBPB	1.01937231581111	0.108288352563366	9.56743872711116	9.41349915924359	1.50244970797914e-18	1.98215830261422e-17	31.2978971180933
CCL4	1.5353221747678	0.163162251827106	8.36845675149089	9.40978784967183	1.5437085579825e-18	2.03120621099244e-17	31.2711516056268
DARC	1.20483504297899	0.128046851358063	8.96091218707857	9.40932971174634	1.54887905772563e-18	2.03666342676366e-17	31.2678504286067
PCDH20	-1.07311	0.114105694706383	4.26700444751479	-9.40457	1.60365143404466e-18	2.1072932507565e-17	31.2335419369318
CCNO	0.953968565774141	0.101527899388011	7.03621763810064	9.3961223616805	1.70555713717743e-18	2.23972503211929e-17	31.172719813763
CXCL10	2.17506363509512	0.231542219255299	8.23859624487193	9.39381008824525	1.73456199745203e-18	2.27631247496869e-17	31.156072169494
SHCBP1	0.918471046786067	0.0978046864496436	4.95385157619773	9.39086949845657	1.77215652692026e-18	2.32105869328477e-17	31.1349040005249
VIPR1	-1.64632	0.175392522859297	8.75168075210496	-9.38647	1.8299495918176e-18	2.38732873354553e-17	31.1032231966837
LOC285628	1.3056414660547	0.139313684358638	7.44534764719358	9.37195417711842	2.03407594820461e-18	2.64496302918729e-17	30.9988245191906
CXorf65	0.936566078912606	0.0999860736098579	6.35795769974374	9.36696526925393	2.10933802395825e-18	2.737464236047e-17	30.9629580621337
IGSF9	-1.37922	0.147255972462272	6.56089028759698	-9.36617	2.12161384639874e-18	2.75160185368769e-17	30.957229653047
LILRB3	1.24908991581151	0.133530287966264	8.18898125417744	9.35435648972079	2.31209744768341e-18	2.99279817870489e-17	30.8723561106155
PTGES	0.922774940080402	0.0988230967210921	6.81691343015552	9.33764444444344	2.61092781906852e-18	3.36211843609419e-17	30.7523705432498
LCP1	1.19163149626981	0.127651518405776	8.81585255432742	9.33503581588331	2.66091124796772e-18	3.42426768742996e-17	30.7336520703746
MAOA	-1.13942	0.122219659092581	10.0036096122389	-9.32272	2.90991977792776e-18	3.7254458481663e-17	30.6453500654809
P2RY1	-1.19287	0.127986428010178	5.16267770601434	-9.32032	2.96112209240296e-18	3.78369824233364e-17	30.6281327402474
RAB17	-0.907983	0.0974783706653592	7.20927709257094	-9.31471	3.0843327906167e-18	3.93104335439163e-17	30.5878929007696
MEP1A	-1.48625	0.159584859297566	9.43635064473731	-9.31326	3.11705163539867e-18	3.97020242850395e-17	30.5774772399948
PTGDS	1.58525118061052	0.170238604090012	10.2301738038639	9.31193714307207	3.14703452686756e-18	4.00582885939127e-17	30.5680281202912
FIBIN	1.18255136596903	0.127136254922125	5.47176894287384	9.30144880147197	3.39593110108887e-18	4.31437117807768e-17	30.4928968336923
LYPD6B	1.0888775616733	0.11710437222006	7.23945942537877	9.29835104386281	3.47311155115551e-18	4.40680081328259e-17	30.4707153713693
UGT2B15	-1.21932	0.131194589621503	6.14266893608956	-9.29397	3.58511613650093e-18	4.54312489149972e-17	30.4393872738646
MXRA5	0.996393838851725	0.107314027528604	10.3513435658412	9.28484245534576	3.83053438470481e-18	4.84179546226688e-17	30.3740339718712
PRAC	2.13963744538291	0.230748603230638	10.0994103364273	9.27259110315955	4.18613119368926e-18	5.26120579570492e-17	30.2864164915524
CHPT1	-0.915116	0.0987829998298003	7.69610203278185	-9.2639	4.45807297635086e-18	5.58535662763957e-17	30.2243
MT1M	-2.21022	0.238624403132022	8.23212703541526	-9.26232	4.5093632963594e-18	5.64251442513658e-17	30.2130070904463
ITK	1.08403662534182	0.117154644490416	6.58188	9.25304011682182	4.82261012390116e-18	6.00804270003907e-17	30.1467246095454
C17orf96	1.09845896985685	0.118934529508944	6.2843128955787	9.23582894212605	5.46183596175315e-18	6.77894204031058e-17	30.0238834795288
CORO1A	1.21141497903839	0.131287837738841	9.43357448738206	9.22716833411601	5.81459814195933e-18	7.19434554444539e-17	29.9621173753646
TPRG1	1.19786104215783	0.129924344596804	5.65154679290514	9.21968123737832	6.13771773801594e-18	7.57530593480603e-17	29.9087460697421
STC1	1.92088508502247	0.208428001841222	6.91963000246809	9.2160605487442	6.30030390867176e-18	7.75673779924782e-17	29.8829447080083
C2orf88	-1.39906	0.151852816885427	8.20285041973997	-9.21328	6.42806320325559e-18	7.90913981770162e-17	29.8631332237599
TMED6	-1.346	0.146123367942573	6.65260607015741	-9.21141	6.51536810111654e-18	8.007304775455e-17	29.8498202149128
CXCR4	1.02683603096924	0.111668431778195	7.57048911069189	9.19540119457236	7.31315578686534e-18	8.93740364671057e-17	29.7358303815685
FAAH	-0.901246	0.0980674503650112	7.55000012815744	-9.19006	7.60015875893697e-18	9.24320243621938e-17	29.6978439993941
SLC26A3	-1.18168	0.128858336530738	9.54532337680235	-9.1704	8.75665185690595e-18	1.05781204591798e-16	29.5580720552568
CFI	1.4754452776861	0.161059296454777	7.10162463606948	9.16088242134092	9.37799334894596e-18	1.12876113416455e-16	29.4904282783848
ANO5	-1.22366	0.133586242819928	6.3946663101286	-9.16011	9.43029847576668e-18	1.13437088855325e-16	29.484940107021
CD83	1.48654654802026	0.162312420381429	8.18502559779053	9.15855080299414	9.53668650810263e-18	1.14647557369147e-16	29.4738705673317
RHOH	1.50641529448772	0.164742387113617	6.44570557533567	9.14406620470298	1.05839488295921e-17	1.26473741476302e-16	29.3710619956242
SLC39A4	-0.980903	0.107351348866487	8.74798015119685	-9.13732	1.11101815559995e-17	1.32523363940586e-16	29.3231842649055
GBP4	1.25843061945179	0.137904113181514	7.38588626012329	9.12540308203427	1.21030697882083e-17	1.43849500503672e-16	29.2387277326448
CES2	-0.992469	0.109008047444338	10.673523787225	-9.10455	1.40573568105201e-17	1.65692042263964e-16	29.0910410324696
GMFG	0.954802683126221	0.105013482130406	10.7100728303988	9.09219143824358	1.53600350845167e-17	1.8019303386126e-16	29.0036052816279
CTHRC1	1.68596211351542	0.185455241290321	7.4146463677094	9.09093807101483	1.54986578802415e-17	1.8171217967011e-16	28.9947413714557
RGS16	0.963387362183132	0.106080902330209	6.87175087683778	9.08162865342433	1.65678597307373e-17	1.93905321293073e-16	28.9289257370364
EBF1	1.14803862979064	0.126605466101702	6.10059649651043	9.06784410768196	1.82867587244954e-17	2.12647659279939e-16	28.8315409043324
C1orf210	-1.37264	0.151380636883451	7.63763912861799	-9.06747	1.83357098282971e-17	2.12968092918168e-16	28.8289036195484
LOC285758	-1.20486	0.132894193622658	6.60385	-9.06631	1.84887852125876e-17	2.14552706610408e-16	28.8207017623989
EMILIN3	-0.929842	0.102560556107567	7.01086623730235	-9.06627	1.84936932159665e-17	2.14552706610408e-16	28.8204399143183
SLAMF1	1.05054985189654	0.116015957615313	6.18559853200246	9.05521855346798	2.00157487561277e-17	2.31536040811731e-16	28.7424165514838
LOC283027	1.28433819889919	0.141895334672806	7.01808610093173	9.05130673859516	2.05836412846759e-17	2.37690911076177e-16	28.7148169584555
SACS	1.05551979859645	0.116627377966861	7.99802075034541	9.05036036132418	2.07234134771334e-17	2.39027645134862e-16	28.7081408480776
SAMD13	-1.08337	0.119878298366429	5.81345158746944	-9.03726	2.27579010660708e-17	2.61109169140461e-16	28.6157587208619
IL2RA	1.19462022460584	0.132189335295745	5.92730608991391	9.03719064728734	2.27690133427687e-17	2.61109169140461e-16	28.6152771650313
GPX7	1.24556320850608	0.137914981768783	7.01723619346725	9.03138435383542	2.37333236040069e-17	2.71541957648603e-16	28.5743592819611
CHI3L2	1.96008982566496	0.217038885066101	6.75575562271348	9.03105369836379	2.3789441688557e-17	2.72027688188278e-16	28.5720295435161
P2RY13	1.28704991276496	0.142543602336322	6.81328708232661	9.02916645622751	2.41122679652804e-17	2.75402771458866e-16	28.5587332938177
APPL2	-1.0357	0.114790077619473	8.31319691182792	-9.02259	2.52721721629518e-17	2.88485323061952e-16	28.5123872823963
C17orf76	-1.14327	0.126790506416232	8.12313958135827	-9.01697	2.63052027005519e-17	2.99590374921389e-16	28.4728682397487
RAPGEFL1	-1.04317	0.115694606554023	10.2369424113792	-9.01656	2.63828038150222e-17	3.00302377558297e-16	28.4699625590005
CLU	1.41373841244113	0.156821328284108	9.64575160270899	9.0149626196247	2.66854189449789e-17	3.033999545155e-16	28.4587125936501
FOSL1	1.31397274896543	0.145831205889688	6.17782046650961	9.01023029295504	2.76017909040713e-17	3.13281900409493e-16	28.4254081078253
NXN	1.01450166801423	0.11260655674876	8.72555187245073	9.00925929453389	2.77936388279697e-17	3.14920752297792e-16	28.4185757712717
EVI2B	1.26344204807349	0.14032321909279	7.96504048598859	9.00379891682807	2.88973727464532e-17	3.26868691270676e-16	28.3801620677679
IGKV4-1	1.23870927173002	0.137719368047265	11.0444468124491	8.99444493025044	3.08900375049493e-17	3.48418621330612e-16	28.3143873427339
IL13RA2	2.61964293541273	0.291608566411162	6.99932111205583	8.98342242703219	3.34136012881375e-17	3.75833727840091e-16	28.2369295341068
LIPG	1.07079068277528	0.119384651846243	7.21212974197872	8.96924911381716	3.69609964616813e-17	4.11993010951373e-16	28.1374090529407
STAP2	-1.04883	0.116985177147108	9.79465249362903	-8.96553	3.79508135481398e-17	4.21845223962238e-16	28.1113432319551
KDR	0.977376470013589	0.109031293484016	6.32344201467862	8.96418302289398	3.83175413598473e-17	4.25683936044554e-16	28.1018581364808
VGLL3	0.92884630410104	0.103694963412674	4.69256965867196	8.95748716747717	4.01864915622345e-17	4.45452491102987e-16	28.054887914715
KRT6B	1.30833595314494	0.146127106084921	6.87656567746602	8.95341041233381	4.13683717613783e-17	4.57280147154647e-16	28.0262999482532
GUCA2A	-1.86688	0.208568643601065	11.3534037039714	-8.95092	4.21079954943768e-17	4.64424362494212e-16	28.0088222369731
SLC37A2	-0.977815	0.10928161365423	5.92943326767516	-8.94767	4.30923101970771e-17	4.75017558916617e-16	27.9860327214476
EDN3	-1.11101	0.124211297435709	6.82995940982038	-8.94453	4.40635874548324e-17	4.85186891067922e-16	27.9640498668204
LRRC31	-1.37496	0.153764083806091	7.40200462440217	-8.94202	4.48557318536388e-17	4.93091060045412e-16	27.9464772483082
PIGZ	-1.48494	0.166260429756795	9.36265426841913	-8.93143	4.83613434877837e-17	5.29872111257456e-16	27.8722636984855
PTPRR	-1.664	0.186309791887866	6.94954100650677	-8.93134	4.83908289746115e-17	5.29903533127923e-16	27.8716625910653
FCGR1B	1.39626844288298	0.156456216671531	7.21683192060793	8.92433980948387	5.08560675197632e-17	5.56287138562333e-16	27.8226585166613
PARVG	1.01367722279299	0.113588518251632	8.72970345794216	8.92411696530277	5.09365549106165e-17	5.56861578891023e-16	27.8210989328132
S1PR1	1.1371432516083	0.127426	7.07758066235637	8.92392539331647	5.10058482702018e-17	5.57313077586815e-16	27.8197582263754
LY96	1.10883932344596	0.12427702729986	10.0552078982653	8.92231933397082	5.15904626413478e-17	5.63391623841992e-16	27.8085189490337
SERPINF1	1.00202279511665	0.112330234322011	9.71456869279413	8.92033032036774	5.23236891552656e-17	5.70772604768782e-16	27.7946013361481
PLEK	1.48164101168641	0.166230325882017	7.42065379841405	8.91318117692925	5.50454592511536e-17	5.99149810154164e-16	27.7445916282874
CAPN13	-1.14093	0.128034044268446	5.61012815265526	-8.91115	5.58439330635337e-17	6.07176963096029e-16	27.7303891955578
CD1C	1.31520180429918	0.147753064737829	8.06715585741784	8.90135041620191	5.98611718560237e-17	6.49082902674139e-16	27.6619
GPR171	1.02378331122231	0.115354144357688	8.38365844769783	8.87513246206203	7.20723025051084e-17	7.74320236520074e-16	27.478818338265
FUT8	0.939312364992125	0.1059147090836	6.29091556771295	8.86857333716235	7.54949604145523e-17	8.09345003733391e-16	27.4330680702137
ITGAL	1.13486936427202	0.128100195641801	8.10576286242486	8.85923209239576	8.06491845735014e-17	8.61816407133261e-16	27.3679458388656
NAMPT	1.21751427149738	0.137617727032681	8.63447393039761	8.84707441221032	8.78829789393492e-17	9.32602622380859e-16	27.2832479227909
CHRDL2	1.53312281488744	0.173415122481448	7.08375705973595	8.84076770785345	9.18851193546226e-17	9.72487483313039e-16	27.2393378589907
CDX2	-1.27884	0.144796984816266	7.77034113076133	-8.83198	9.77613330516805e-17	1.03138983486638e-15	27.1782160163522
FOXQ1	1.32568568381331	0.150236456271788	7.84739469901158	8.82399463293417	1.03429646780254e-16	1.08830729815079e-15	27.122644036994
CCL21	1.45657379517875	0.165123923191994	10.2721814522974	8.8210948905638	1.05566373222625e-16	1.11020357005601e-15	27.1024828670224
CSF2RB	1.43520389302719	0.16273963374406	8.50834985732927	8.81901882171083	1.07122978142554e-16	1.1253848278955e-15	27.0880508372089
GVIN1	0.997775683072003	0.113517620902291	7.39505335620741	8.78961059209325	1.3177799074568e-16	1.36994059517754e-15	26.8838270579757
KMO	1.12407405795889	0.127930241145906	7.08860031436214	8.7866172055196	1.34583035084577e-16	1.3954578450332e-15	26.8630617917802
IGLV6-57	1.34107654678902	0.152693444862465	9.56115869786611	8.78280366257348	1.38242487633562e-16	1.43116559740455e-15	26.8366129989727
CD37	1.32991972596424	0.152017343790454	7.66053141860039	8.74847364651661	1.75954408675219e-16	1.81028442785853e-15	26.5988177292723
HHLA2	-1.2627	0.144457531961395	8.16378933464414	-8.74098	1.85459644502948e-16	1.90414162081727e-15	26.5469541199842
BTK	1.19505327380311	0.136766292583204	7.78977174803085	8.73792256287188	1.89474522072483e-16	1.94335846750077e-15	26.5258419559404
EPHA2	1.02498127863935	0.117378815135601	8.35746218794062	8.73225102379208	1.97162276214296e-16	2.01390795016634e-15	26.4866364050463
PCSK1	1.62147215911658	0.185728091034304	6.90942881304543	8.7303549510833	1.99800706588088e-16	2.03876600038731e-15	26.4735327687611
ABCC13	-1.07099	0.122840399762156	6.40757750246218	-8.71857	2.17005992517489e-16	2.20434969198889e-15	26.3921080560404
CD38	1.11954683883547	0.128409673170928	7.75927354500419	8.71855531744264	2.17024582896234e-16	2.20434969198889e-15	26.392023616959
EGR1	1.13445789957376	0.130243971940415	8.92345345497809	8.71025263336373	2.30017876265108e-16	2.3303795830462e-15	26.3347092182254
CECR1	0.908044593949686	0.104309058499809	10.3248376674461	8.70532825249636	2.38085378076492e-16	2.40843684285915e-15	26.3007307396914
DEFA5	3.17010591174221	0.364275864934653	9.45482222222222	8.70248681534499	2.42867337053232e-16	2.45556269479722e-15	26.2811297985125
PTP4A3	1.4134440898104	0.162486982124329	6.93054689823573	8.69881433780881	2.49189101849896e-16	2.51692371366196e-15	26.2558016879073
P2RY8	1.21784248832147	0.140150625450869	9.77982694279709	8.68952588976066	2.65915070557847e-16	2.66961029988181e-15	26.1917696841914
CSF3R	1.89992760876002	0.219148163424488	6.18001864992737	8.66960315373431	3.05633802221763e-16	3.04837561855253e-15	26.0545633325634
ADH1C	-2.05227	0.236768889061101	10.2444806010557	-8.66784	3.09424364276489e-16	3.08309321522339e-15	26.0424151243226
HOXA11AS	-0.961884	0.111081127779218	6.61833697593321	-8.6593	3.28433110246873e-16	3.25457758028609e-15	25.9836564673824
SATB2	-1.44632	0.167121953280918	7.70076322490287	-8.65427	3.40165632658075e-16	3.36414178587032e-15	25.9490644341101
FMNL3	1.00030055354457	0.1155897561501	6.32781725805671	8.65388583609105	3.41069171947699e-16	3.37140271853763e-15	25.9464501484538
CLEC4E	1.09729398519655	0.126853398303834	5.6599579659782	8.6500953058298	3.50206893864125e-16	3.45829307690824e-15	25.9203938995493
CD69	1.14375223806271	0.132235799311349	8.25731199154474	8.64933886299386	3.52059247427095e-16	3.47486142676183e-15	25.9151948885739
ACSL4	1.04509254267635	0.1209690273769	6.64930251450739	8.63933988177144	3.77476000501592e-16	3.71467731981498e-15	25.8464973795256
PNOC	1.28435388501675	0.14869509289651	7.08526884024752	8.63750013533156	3.82346677168258e-16	3.75703733912423e-15	25.8338626027022
KIAA1199	1.12309442411965	0.130313456019425	5.45402038156139	8.61840717317972	4.36719110235325e-16	4.26395490268016e-15	25.7028323337524
CES3	-0.937007	0.109050018495531	8.42411005110946	-8.59245	5.23114431845778e-16	5.07512773352132e-15	25.5249562256451
CLDN8	-3.4009	0.396794940337969	6.60640154558874	-8.57093	6.07402318583056e-16	5.83880509819e-15	25.3777543663915
LOC100132234	-0.915665	0.106938105901378	5.79713023029369	-8.56257	6.43667075518403e-16	6.16953497324043e-15	25.3206162533386
PRR15	-1.03113	0.120429085398455	10.6327168692032	-8.56212	6.45658034425033e-16	6.18564011036263e-15	25.3175732962818
ARHGAP9	1.04679746672995	0.122555376788192	8.43060750221419	8.54142424562156	7.45228169816552e-16	7.10444040906517e-15	25.176266161279
NOS2	1.35631286804065	0.158899461435506	7.40668941097767	8.53566686625399	7.75529912368209e-16	7.37661227684009e-15	25.1369987545293
SPON2	1.04968907813089	0.123018404418688	8.13183769146562	8.5327807907369	7.91175588869755e-16	7.52183554117435e-15	25.1173206390448
CD27	1.08568564987885	0.127238770553822	8.94055029327712	8.53266378756471	7.91816423717464e-16	7.52433477965025e-15	25.1165229608703
SLAMF8	0.950752405939912	0.111434193244963	9.18634317782029	8.53196293035383	7.95665844541342e-16	7.55730707687454e-15	25.111744949729
IGKV3-20	1.01531128600312	0.119006975404864	8.92367564735891	8.53152752222303	7.98066626998136e-16	7.57649518849733e-15	25.1087767246299
EGFL6	2.00861357775235	0.235491141405737	5.77731234357176	8.52946554915892	8.09533852837833e-16	7.67072819718971e-15	25.0947212594706
HRCT1	-1.30354	0.153072677160969	9.08094111315998	-8.51581	8.89726774444763e-16	8.39065875208258e-15	25.0016647123066
RNF128	-0.935737	0.110023564356021	8.77821613895089	-8.50488	9.5951432245794e-16	9.01463479541891e-15	24.9272730891857
MGC24103	1.11714866396859	0.131490223439886	6.41032742552639	8.49605875435538	1.0197559479254e-15	9.54905993005588e-15	24.8672874755832
LRRK2	1.54046585745633	0.181392645498263	6.99009106179663	8.49243834128369	1.04555835104124e-15	9.76770326256639e-15	24.8426718766281
RASSF2	1.0445607871762	0.123001082810558	9.0194190939526	8.49228936289121	1.0466338441144e-15	9.77316443181493e-15	24.8416590908575
FMO5	-0.966827	0.113897617970255	6.04041326438044	-8.48856	1.07388231808496e-15	1.00229016354596e-14	24.8163408424591
BANK1	1.51436202107202	0.178467462846383	6.40782062439626	8.48536756739528	1.09782950166406e-15	1.02368101728937e-14	24.7946150921398
KIAA0125	1.64392905254302	0.193958852312643	8.09805729205489	8.47565879536739	1.17384104635543e-15	1.09149124478486e-14	24.7286683390568
ADA	0.94076020130694	0.111068335723381	7.42956376389037	8.4701026190753	1.21966183838608e-15	1.13303909839431e-14	24.6909485376491
CXCL13	2.54576076058382	0.300562800174391	9.12808784226686	8.46997951545147	1.22069685144557e-15	1.13347168463519e-14	24.6901129800293
MT1P2	-0.902638	0.106652775657305	11.2358844933102	-8.46334	1.27786435937779e-15	1.18324296123224e-14	24.6450297396369
KLHL6	1.04254978651474	0.123191122707237	6.40938545257496	8.46286456039817	1.28201801419326e-15	1.18653717464247e-14	24.641833153211
CXCR2	1.87064297249874	0.22175448004924	7.31073784563834	8.43564906595514	1.54604007792534e-15	1.42105685907087e-14	24.4573838601207
FCRL3	1.32757630955437	0.157426001058034	6.14625302890849	8.43301805694077	1.57425390608749e-15	1.44558333774861e-14	24.439571625722
FAM129A	0.963170802915148	0.114339950807719	8.51057001398189	8.42374687159762	1.67779754062092e-15	1.53853493499222e-14	24.376831488696
CD180	1.15324537157566	0.13701994886263	7.96258488037458	8.4166238649808	1.761903912482e-15	1.61417317485926e-14	24.3286569986344
FCN1	0.99636124786333	0.11845328082505	6.38357084430982	8.41142804085697	1.8258744647134e-15	1.67047375199975e-14	24.2935320898136
TMEM22	1.12676078404635	0.134097816682417	5.97862372038592	8.40252892942206	1.94082376049655e-15	1.76994591955865e-14	24.2334027835127
STEAP4	1.14378261438192	0.136202179219615	6.03296289512405	8.3976821878721	2.00641250295683e-15	1.82808513084049e-14	24.2006707239194
P2RX5	1.64224377213813	0.195566855363689	8.43644534151699	8.39735224603428	2.01095638458509e-15	1.8297129663766e-14	24.1984429075375
MADCAM1	1.21677878165386	0.145123521241183	7.71827267611979	8.38443535029503	2.1970801898572e-15	1.99268667060033e-14	24.1112680183235
IL24	2.00224971817165	0.238924840331599	7.43299389057758	8.38024926747996	2.26098194707174e-15	2.04691353352906e-14	24.0830341016231
DQX1	-0.972438	0.116235876216136	9.06117147589188	-8.36608	2.49129434375388e-15	2.24520994999784e-14	23.9875086689515
FAM65B	1.10019383841503	0.13168426496223	6.85593743185602	8.35478588676171	2.69127112007228e-15	2.41668134679291e-14	23.9114765296108
CCR7	1.25712047405331	0.150556392225254	7.15505225263046	8.34983128562534	2.78396355580045e-15	2.49653812922862e-14	23.8781323988856
SH3BGRL2	-0.999806	0.11974300480092	9.72475735379837	-8.3496	2.78846158354292e-15	2.49944588947197e-14	23.8765427141829
AKR1B10	-1.0667	0.128251367821651	10.3843921115126	-8.31726	3.47705115841858e-15	3.06423791331549e-14	23.6592357890042
SLC4A4	-1.26565	0.152201093666736	6.70960880862295	-8.31567	3.51484762612643e-15	3.09617639561615e-14	23.648590675005
SRGN	1.06853636864296	0.128618316008197	8.12581459665096	8.30780873056105	3.7084037266485e-15	3.25659026864218e-14	23.5958115773215
C16orf54	0.944199430936308	0.113704212028387	8.76318	8.30399695923823	3.80595734573922e-15	3.33490311791269e-14	23.5702462151839
VSTM2A	-1.07131	0.129058247788198	4.33100731774542	-8.30096	3.88547584197992e-15	3.40009024448951e-14	23.5498876060421
CLEC4A	0.982938426526925	0.118488815152199	7.42215703588763	8.29562204047986	4.029302681964e-15	3.51205594538264e-14	23.5141014343521
TAGAP	0.903305237535319	0.109132316701776	5.58756829783541	8.27715625247621	4.56860833449226e-15	3.95959315294175e-14	23.3904317692823
TMEM163	1.49480248930627	0.180794826969635	6.7379691181611	8.26794944502106	4.86359004626397e-15	4.20112696511594e-14	23.3288352513946
CCL19	1.85159765217769	0.224285391734035	9.87898368077845	8.25554280580775	5.29109559562656e-15	4.54618606464107e-14	23.2458979204138
S100A12	2.32282363478558	0.281403164140514	6.57846793598328	8.25443325017381	5.33109263640556e-15	4.5766016475016e-14	23.2384843923421
POM121L9P	0.977577753215119	0.118621015747212	5.70808103764717	8.24118514798757	5.83239963543896e-15	4.98118455351003e-14	23.1500145396777
AGT	1.2379430448569	0.15025501457882	8.96362245222659	8.23894662236053	5.92159427398215e-15	5.05086113138118e-14	23.1350745363362
IL21R	0.98612066596775	0.1197116432732	5.65171857025779	8.23746662400479	5.98130489139274e-15	5.09960675708123e-14	23.1251983556514
S100A2	1.00463013501725	0.122062914915216	6.94395599435529	8.23042883839904	6.27349631662144e-15	5.34186333068005e-14	23.0782495691424
ALDH1A2	0.923740809566192	0.11224816461852	5.31060440275268	8.22945134742791	6.31518064303703e-15	5.37276137784535e-14	23.0717307376418
KLK10	1.95178536390037	0.237186708350835	6.02528280491492	8.22889856464212	6.33887479696187e-15	5.39061595292255e-14	23.0680444737716
SERPINI1	1.07102829426543	0.130264248153733	7.09718633905481	8.22196657521442	6.64357625353117e-15	5.63289250661408e-14	23.0218311721306
RPS16P5	0.999401629764027	0.121682742927824	6.42615226976536	8.21317473388005	7.05094773897098e-15	5.96052091666387e-14	22.9632537011524
RNF183	0.986512745134684	0.120241429076862	7.27852827758293	8.2044329704704	7.48048025117264e-15	6.30488572567083e-14	22.9050485811163
MXI1	-0.977392	0.119254322717061	9.99205630445436	-8.19586	7.92691994481258e-15	6.65580439735676e-14	22.8479940464416
HNF1B	-0.932837	0.113899811819148	7.64886550704408	-8.18998	8.24823449919475e-15	6.90230569188605e-14	22.8089
EMR1	1.0083554462642	0.12321683406935	6.65798740345532	8.18358509111398	8.61214601984822e-15	7.18569165813656e-14	22.7663936065984
ENPP2	0.901334284316446	0.11015392967867	9.39860359870573	8.18249777330443	8.67560479395526e-15	7.23335270302977e-14	22.7591681230234
DOK3	0.966631865852214	0.118142125796914	7.68197246801526	8.18194068654096	8.70829683783243e-15	7.25679252605977e-14	22.7554663823926
PLEKHO1	0.981769254867292	0.120438037383944	8.69687548317805	8.15165437923497	1.06816144982557e-14	8.82363408428529e-14	22.5544568037248
KLK11	1.12488918057601	0.138250492398703	6.37897058447586	8.13660162114956	1.18208965488381e-14	9.74049704032573e-14	22.4547258852263
FJX1	0.921492289690917	0.113389368915066	5.62343269199702	8.12679617593744	1.26268406121968e-14	1.03617124034466e-13	22.3898229466017
AEBP1	1.04272934208114	0.128368285545625	9.96718132118185	8.12295137890997	1.29574838992186e-14	1.06068087773702e-13	22.3643873976849
SLITRK6	-1.07858	0.132841433426498	6.47778381192948	-8.11934	1.32762558697554e-14	1.08454535024658e-13	22.3404725706003
C2orf89	-1.01697	0.12530454366772	9.75858733718898	-8.11596	1.35805350624726e-14	1.10758415413234e-13	22.318174989031
SPAG4	1.21066336855473	0.149210633261084	7.67527375191011	8.1137874834721	1.37804803187841e-14	1.12297094632155e-13	22.3037935029071
EPHX2	-1.12349	0.138474833817218	8.21438059871164	-8.11331	1.38244530092892e-14	1.12609333268793e-13	22.3006586874427
CCDC64B	-0.925085	0.114227952860495	8.41929511736399	-8.09859	1.52610772030265e-14	1.2385549325636e-13	22.2033785210395
DERL3	1.21285129876994	0.149769237550874	8.63744158619997	8.09813362612565	1.53075606089516e-14	1.24182117605138e-13	22.2003861459939
COL12A1	1.01693229277345	0.125601879488347	5.9850583158914	8.09647353141561	1.54790094928298e-14	1.25470733299371e-13	22.189427164791
FCGR2B	1.02464472527321	0.126572506690794	8.07058246260082	8.09531826509792	1.55994405761476e-14	1.26344045154576e-13	22.1818016045164
ISX	-1.57943	0.195219702892488	8.3698992169554	-8.09051	1.6110624413116e-14	1.30113716355503e-13	22.1501
C21orf96	1.1929801643422	0.14752597437463	6.50855467105962	8.0865770885385	1.65411971436028e-14	1.3353696380164e-13	22.124126043742
FAM150B	-1.04464	0.12922919889115	6.68942475117205	-8.08365	1.68695112128813e-14	1.36077078292561e-13	22.1047888781004
CD72	1.46818348999041	0.18179784709041	6.77896469786611	8.07591241308958	1.77665993829745e-14	1.42792676833369e-13	22.0538123112749
SOD2	1.09056692016865	0.135061918256271	8.90920903191979	8.07457	1.79270662263507e-14	1.44024226971021e-13	22.0449660850848
NAT2	-1.11178	0.137782341141241	7.73154246023902	-8.06913	1.85922993249466e-14	1.49188026989535e-13	22.0091189234286
BMP5	-0.948331	0.117931952812701	6.31188737950071	-8.04134	2.23898763257716e-14	1.77939184787809e-13	21.8262703724316
LOC401097	0.927527384485414	0.115645167591876	4.92363514620753	8.02045951248701	2.57387451198305e-14	2.03255429530181e-13	21.6891524779603
DNAJB9	0.917081630056314	0.114365241146073	8.22514034811233	8.01888424197846	2.60106139775723e-14	2.05320897329702e-13	21.6788167946994
CSTA	1.20890636822696	0.150847832209942	9.20973700048417	8.01407849563571	2.68576792008765e-14	2.11839412650971e-13	21.6472932694887
PLA2G7	1.01039357160404	0.126277355250381	9.32681660921576	8.00138369702666	2.92286839569333e-14	2.29507952203428e-13	21.5640790982599
CD3D	0.91479331434131	0.114329933446592	9.65304203627732	8.00134563857373	2.92360943735128e-14	2.29507952203428e-13	21.5638297523735
LTBP2	0.935621552500622	0.11695592171512	7.5090305777329	7.99977922263395	2.95427101297232e-14	2.31732180166481e-13	21.5535677911456
MS4A1	1.9394711861437	0.242545164416874	7.89561776613408	7.99633004766997	3.02291143682498e-14	2.36929609780755e-13	21.5309759535872
HSD11B1	1.52244729144166	0.190738926415774	6.73609067156741	7.98183842202731	3.32894604204529e-14	2.59689097982123e-13	21.4361249414351
GALNT12	-1.09945	0.137778375053561	8.4963247649886	-7.97981	3.37411439110219e-14	2.62800740602748e-13	21.4228695905799
MB	-1.52176	0.190880755882307	7.79944313076133	-7.97233	3.54612440772971e-14	2.75443795197359e-13	21.3739662371604
PTGS2	1.57670872713041	0.198222916697647	5.63654327068646	7.95422019511193	3.99940553839631e-14	3.08844706975926e-13	21.2556624625894
FGF2	0.96417042746637	0.121268671114453	5.95557457400125	7.95069673482599	4.09401769041111e-14	3.15905830157769e-13	21.2326683977529
HPGD	-1.04832	0.131975175889516	9.01396616882182	-7.94329	4.30026836823323e-14	3.31050822408303e-13	21.1843322390464
LAIR2	1.64332533242741	0.207304464810636	6.41722199505202	7.92711017550209	4.78688055640601e-14	3.65824253807796e-13	21.0789114370943
FAM26F	0.90084981277885	0.113667768405471	8.20200367616112	7.92528810423528	4.8449906730562e-14	3.69981105942474e-13	21.067045881102
SLAMF7	0.942512100948707	0.118980070899708	8.17111644564896	7.92159639695607	4.96487336277558e-14	3.78845147206349e-13	21.0430104077685
EXPH5	-0.941663	0.119299291172288	5.92669601104144	-7.89329	5.98700836880173e-14	4.53363874500209e-13	20.8589338467721
C17orf97	-1.03286	0.131154142745665	6.41710326514803	-7.87519	6.74654815871319e-14	5.07789341185869e-13	20.7414997106934
CXCL17	1.24954464043804	0.158717794058141	5.07899049015718	7.87274450135258	6.85630708595797e-14	5.15660602445226e-13	20.7256332138447
CDHR5	-1.00619	0.128342016791957	7.74001587380876	-7.83992	8.51076016336617e-14	6.33628322110298e-13	20.5131207394834
TM4SF5	-1.00372	0.128029317748268	7.13518290718107	-7.8398	8.51758619824336e-14	6.3369877684957e-13	20.5123325968237
CLEC5A	1.4356981384931	0.183192557772555	4.99369055558508	7.83709860242032	8.6703757519465e-14	6.44066568916981e-13	20.4948547757378
ZBED2	1.11776004083886	0.143058058589985	5.73903212560078	7.81333153724979	1.01356586836902e-13	7.47335900277421e-13	20.3413608501214
C4BPA	1.50874942779365	0.193763078994962	8.19442263924611	7.78656819255476	1.20798442400237e-13	8.83163933640809e-13	20.1688804502698
EGR2	0.990860246330437	0.127302257320552	6.35706007773881	7.7835245594696	1.23230386045269e-13	8.99622488224866e-13	20.149289805278
BTNL3	-0.966234	0.124145751571947	9.57900846710596	-7.78307	1.23601619304873e-13	9.02001846452127e-13	20.1463333935628
CCL13	-1.19127	0.153231469162727	8.6803865018245	-7.77432	1.30886572933227e-13	9.53417451135995e-13	20.0900487888481
TNFAIP6	1.7047585885003	0.22011462094728	6.18511131815874	7.74486756565166	1.5866404702758e-13	1.1472819090488e-12	19.9009072546909
MAP4K1	1.01463231919727	0.131752279944317	8.43260971037187	7.70106080612865	2.11079321705066e-13	1.50669312890084e-12	19.6204196348994
THRB	-0.948792	0.123281872606979	6.56613227621899	-7.69612	2.17969043917365e-13	1.55364401228318e-12	19.5888613069987
TLR1	1.11121023883852	0.144782129237451	7.46625653426388	7.67505109015265	2.49942211567184e-13	1.77328921877388e-12	19.4543808842951
IYD	-1.02319	0.13344677598901	5.44510513084399	-7.66736	2.6272411595937e-13	1.85801481368353e-12	19.4053819812302
XK	-0.907029	0.118429623139374	9.59942000460552	-7.6588	2.7771957953664e-13	1.95711199625325e-12	19.3508510550597
CD52	0.944611135224266	0.123378784836024	10.6007439326767	7.65618770260785	2.82468325388047e-13	1.98916852558374e-12	19.3341951534177
FLJ40330	0.90245520745328	0.118015558260818	6.51026355650028	7.64691724339282	2.99951000492662e-13	2.10634911188332e-12	19.275201523206
CA2	-1.21477	0.158882706200169	10.9820622787048	-7.64573	3.02262532854713e-13	2.12180624262046e-12	19.2676602393449
PRKAR2B	0.998128354092855	0.131333597612492	7.84153941205229	7.59994679379678	4.06334081626659e-13	2.80975995033815e-12	18.9770312366233
VNN2	1.40421730856563	0.185060522281779	7.81116477474876	7.58788147386469	4.3920133979295e-13	3.02338183699794e-12	18.9006380484236
BEST4	-1.44256	0.190366117982468	7.37800741855906	-7.57784	4.68548161105719e-13	3.21207189782805e-12	18.8371149950685
LOC340340	1.48646784062908	0.196411388645633	4.84760361637203	7.56813467324432	4.9874278079519e-13	3.41084551015824e-12	18.7757838126253
TLR2	1.10914460774319	0.146693751901878	7.18741553029605	7.56095330144048	5.22315898437365e-13	3.56349037220393e-12	18.7304318026361
SAA4	1.53085401289498	0.202809345161557	7.64257791751396	7.54824197906414	5.66766779107191e-13	3.85486608762076e-12	18.6502277220718
NAPSB	1.10877155620617	0.14717138662518	7.33961543027362	7.53387993163382	6.21492426139317e-13	4.20410167162132e-12	18.5597172468982
LOC646627	-1.60467	0.213055660620061	10.6452933257519	-7.53171	6.30205710510685e-13	4.26159486577674e-12	18.5460466816637
C15orf52	-0.907108	0.120608128399806	7.96648365195262	-7.52111	6.74490287858587e-13	4.54869669738778e-12	18.479366635206
PLA2G2D	1.73008219043281	0.23055241980385	7.02178813267439	7.50407300823273	7.522471149237e-13	5.03555331671184e-12	18.3722427609539
CA1	-1.19854	0.15980363543544	7.12704056866357	-7.50008	7.71732955529451e-13	5.15732114087959e-12	18.3471351172101
IGHV1-69	1.78073911717069	0.238179934699064	5.70488542221986	7.47644472831276	8.97500978346774e-13	5.95780242645134e-12	18.1989193368277
LOC728342	-0.963657	0.129012307268955	8.11371916700322	-7.46949	9.38196004275847e-13	6.20106442666785e-12	18.1553880575835
GPR84	1.30500297412724	0.175224186801322	5.59696167635597	7.44761895004206	1.07854389718981e-12	7.09337690956547e-12	18.0185451565412
TREM1	1.56171277670624	0.210157900965505	6.60234879445212	7.43113996443358	1.19775908523668e-12	7.85149419456434e-12	17.9156422534697
GFPT2	1.05724876457623	0.14238944948182	7.22663746342155	7.42504987851097	1.24503025235015e-12	8.15330995519304e-12	17.8776519911464
SPP1	1.86076465986332	0.251629078956615	6.11712877772464	7.39487132242036	1.50781978474124e-12	9.79725884926379e-12	17.6897098932316
COL18A1	0.953847135093145	0.129344710691362	8.47609723668828	7.3744579890026	1.71585979489695e-12	1.10719617711987e-11	17.5628787860518
CD19	1.43814658326975	0.195030646219682	7.37499924037269	7.37395179242664	1.72136293215796e-12	1.1097439525065e-11	17.5597367575863
SIGLEC5	1.01503839441813	0.137809721651743	5.53041150145841	7.36550645522101	1.81578618659143e-12	1.16721573789675e-11	17.5073372268743
FNDC1	1.17759766331305	0.160273120163301	6.95334066608802	7.34744330249019	2.03521720890684e-12	1.30070960497327e-11	17.3954016214124
ISLR	0.922241503331933	0.12576741473769	7.19323732751148	7.33291294295451	2.23053398810951e-12	1.4176113321127e-11	17.3055
ENPP3	-0.994274	0.135591165046303	7.21657405425656	-7.33288	2.23095052416571e-12	1.4176113321127e-11	17.3053121284251
LTF	1.94156349280184	0.264873968465089	8.54322027783682	7.33014083661357	2.26984224926696e-12	1.44048516093104e-11	17.2883568585115
HSD11B2	-1.22627	0.167409503866772	10.5355269030361	-7.32498	2.34486405748362e-12	1.48572736016499e-11	17.2564561867046
CETP	1.13881225132538	0.155620365996338	5.47644971423342	7.31788698756935	2.45194123572279e-12	1.55061137613626e-11	17.2126512287248
SERPINB7	1.97778509001347	0.270848020858891	4.84161471996079	7.30219509724191	2.70628660470367e-12	1.70658073254484e-11	17.1158323836131
C17orf73	-1.08075	0.148234368013315	9.81437959599556	-7.2908	2.90704693422176e-12	1.82508641963061e-11	17.0456383452938
MS4A12	-1.59444	0.21925413493305	10.7527016259137	-7.27209	3.2692372658653e-12	2.0383330876557e-11	16.930469079702
COL5A3	1.12640202358378	0.155352568113522	7.32981928462111	7.25061733617867	3.73969462090671e-12	2.32003242483673e-11	16.7986097801449
SLCO1B3	1.46256975040861	0.20179142555373	7.16419393861669	7.24792813369155	3.80313438609478e-12	2.35865418561916e-11	16.7821128771252
TCEA3	-0.933035	0.129100863531426	10.9185394223734	-7.22718	4.32970913203272e-12	2.66860214862252e-11	16.6549480262992
INSC	0.904900270624965	0.125343293478528	7.67124558748125	7.21937524946223	4.54567532910442e-12	2.78962097570317e-11	16.6072173897949
NLRP7	1.10912304962411	0.153774707714463	8.41162902838889	7.21264937588821	4.74039531622407e-12	2.90196156074381e-11	16.566089117118
REG1B	3.24616683574553	0.451830395339803	8.29984508601103	7.18448087872489	5.64914741128525e-12	3.43013686323628e-11	16.3941308144584
NLRC3	1.01924099889395	0.142127604413931	7.72266100232638	7.17130921256872	6.13100274743107e-12	3.70540384626162e-11	16.3138837792849
GNLY	1.11843531630597	0.156797981912581	7.86434748510292	7.13297009734176	7.77600442636432e-12	4.64739405944343e-11	16.0808932816181
TNF	0.953740124123401	0.134033619911516	6.27561419252843	7.11567832572922	8.65351153401779e-12	5.14097605548273e-11	15.9760962228646
FAM55D	-1.36501	0.191844295405994	9.96883539144554	-7.11521	8.67840299880739e-12	5.15422574284778e-11	15.9732811131824
ALPK2	1.1126788595245	0.156600556836702	6.58277720429612	7.10520372341178	9.23176128284672e-12	5.47307634362456e-11	15.9127016851006
FAM113B	1.00108295399961	0.140957825022757	6.86865777777187	7.10200341015467	9.41590508457795e-12	5.57063412849266e-11	15.8933458076063
CXCL5	1.25583263319158	0.176910074230177	4.93630078857123	7.09870615710453	9.60940929549355e-12	5.68005107644553e-11	15.8734100467847
VSIG1	0.977740814933766	0.138233799442886	4.46003185342639	7.07309513935295	1.12518754248975e-11	6.59412234203297e-11	15.718783619658
TMEM220	-0.979674	0.139178625445774	6.01960011642517	-7.03897	1.38761901272762e-11	8.04916063676617e-11	15.5133801012084
C4orf7	2.12567176523867	0.302480074684689	8.83998771312927	7.02747699151593	1.48893089847766e-11	8.59676227578108e-11	15.4443428856606
ZNF469	0.915344114138437	0.130758775881634	7.22326135351496	7.00024994855432	1.75884641016084e-11	1.00966304306465e-10	15.2811439801407
MX2	0.940032379905476	0.134390402825234	7.69734740476612	6.99478802164114	1.81852655772515e-11	1.04151975578804e-10	15.2484594142183
FAIM3	0.946918007381515	0.135380071961715	7.27872860294517	6.99451546789917	1.8215562821211e-11	1.04295491701084e-10	15.246828908323
C20orf56	1.03953857327888	0.148677208378114	10.572332377381	6.99191614248728	1.85070129219584e-11	1.0587287737079e-10	15.2312811625877
NR4A2	1.31065707142759	0.18790085378073	6.63369047013498	6.97526	2.04867325341939e-11	1.16262791131908e-10	15.1317433354685
C15orf21	-0.946377	0.136209038083959	6.87616975105396	-6.94798	2.41885440660757e-11	1.36299330672923e-10	14.9690758677156
GPR160	-0.92814	0.133883678752916	9.12265064858705	-6.93244	2.65828458014948e-11	1.49115608401284e-10	14.8766506348582
PKHD1L1	0.948965197792644	0.137206809851193	5.65471454823396	6.91631267297769	2.93147153108707e-11	1.63931840564274e-10	14.7808682376842
SPINK4	1.01282385109413	0.146827561078526	11.9266719097318	6.89804995502482	3.27427796183721e-11	1.82180899005744e-10	14.6725927492102
TRAT1	1.06816345632703	0.155586356527467	5.90804952334054	6.8654056831677	3.98797249632791e-11	2.19195351896455e-10	14.4795651438232
MYO1A	-0.969513	0.141496612864343	9.15197280482044	-6.85184	4.3276064130923e-11	2.36686781516048e-10	14.3995668791254
WNT5A	1.17704723815143	0.172645235849522	7.90515103907606	6.81772208980816	5.31302722421392e-11	2.87111145438791e-10	14.1987965101823
KLK1	-0.910997	0.134167307815844	9.63649007357022	-6.79001	6.27307825747644e-11	3.35891452258851e-10	14.0362625674275
CYP27C1	0.909251888780455	0.133988969179777	6.33847741587841	6.78602047874914	6.42456109969605e-11	3.43632891920336e-10	14.0129165320787
LILRA3	1.0151447695968	0.150188097993031	6.51000471374925	6.75915590624165	7.5430940429863e-11	3.99808083620264e-10	13.8558907992834
INSL5	1.83599829492738	0.273069384759456	9.34111661506713	6.72355964234033	9.32433260434973e-11	4.88772441420095e-10	13.648526729646
CPA3	0.911593155902944	0.136033920723801	9.48018093817976	6.70121945359357	1.0647014821828e-10	5.55889774647134e-10	13.5187937579662
FOS	1.38210967896427	0.207108962515121	7.42967971736281	6.67334557703344	1.25580298017859e-10	6.497008660093e-10	13.3573693232977
CKB	-1.24489	0.186775865445815	10.9071895964502	-6.66514	1.31825260063649e-10	6.80242943843217e-10	13.3099173569101
STARD4	0.980525153170369	0.148088946368394	7.58717331957582	6.62119069124281	1.70808303965087e-10	8.6990322725427e-10	13.0566563375384
GLT1D1	0.959648206223023	0.145134791941106	5.01120902091969	6.6121168700365	1.80167169340501e-10	9.14758481823689e-10	13.0045163529161
CA7	-1.22848	0.18595603234437	7.7773494137646	-6.60632	1.86410682024808e-10	9.44771857879297e-10	12.9712192193611
PDZK1	-1.07637	0.1632238566995	6.46132693690438	-6.59446	1.99844799164811e-10	1.00875006637248e-09	12.9032067406397
FLJ38028	-1.30207	0.197495223349712	6.01680317536401	-6.59291	2.01670245394856e-10	1.01704234711234e-09	12.8943202253202
CCRL1	1.01083356039278	0.15363698705837	6.30508737641856	6.57936334047439	2.18330774688571e-10	1.09622422761667e-09	12.8167477326973
LOC151878	-0.916578	0.140355982394603	7.05988673039997	-6.53038	2.906387767694e-10	1.43467313858795e-09	12.537235838389
C5AR1	1.07023357999893	0.164356138188317	8.51406621008254	6.51167392831214	3.24064585799831e-10	1.59067985543719e-09	12.4309
ENKUR	1.03249797044437	0.160280307901716	4.57272858573942	6.44182672195448	4.85628742909531e-10	2.33298673113971e-09	12.0358576551807
FCRL1	1.18972545488878	0.18495633227385	7.03606454191023	6.43246673559273	5.1255900997071e-10	2.45643350276767e-09	11.9831628497948
MST1P9	-1.07905	0.168388078977154	6.34126877576434	-6.40813	5.89627345070657e-10	2.80083540579018e-09	11.8464162943894
RNASE2	0.916886435802119	0.144226823714076	6.22881776784639	6.35725319459168	7.89252659085246e-10	3.69443732355257e-09	11.5618199651105
CXCR1	1.13466519877349	0.178486484660541	6.24808342773467	6.35715	7.89722255851337e-10	3.69576649494321e-09	11.5612395299382
CD22	1.11479450604973	0.175913203449818	7.00021897809426	6.33718495364529	8.85057226168035e-10	4.11291299219263e-09	11.4500308465172
TTLL6	-0.999742	0.157844713721621	7.37217244941604	-6.33371	9.02777815649580e-10	4.18841779397619e-09	11.4306886988491
CDHR1	-1.34255	0.212819221293634	6.86531434939951	-6.30842	1.04253780330766e-09	4.80658698199372e-09	11.2902655555699
DSG3	0.979140768733256	0.15560900151097	4.70187740250469	6.29231444984387	1.14238431144314e-09	5.24869302381953e-09	11.2010512379478
KRT17	1.05279005282002	0.170474428645569	6.29328533933822	6.17564793256388	2.2047331591771e-09	9.7450772053503e-09	10.5600036381978
KLK6	1.15788361626329	0.190590122706024	5.35310159813299	6.07525510673637	3.85454404218236e-09	1.65308622989587e-08	10.0157598330116
SELE	1.40675550739236	0.232202405913554	6.68507028312136	6.05831581226628	4.23277102945598e-09	1.80557115179794e-08	9.92460957664249
IL6	1.3149727405794	0.218213048828583	6.37162654966285	6.02609581616897	5.05498028349172e-09	2.14024984014787e-08	9.75177922744363
IGHD	1.07655791261857	0.179181316005653	5.63871623786328	6.00820407293253	5.57699739416252e-09	2.34778735722113e-08	9.65611614776056
GHR	-0.943845	0.157986068863668	5.96120575214629	-5.97423	6.71717728222593e-09	2.7946826611192e-08	9.47508284868074
GPR18	0.942040581963598	0.157953362588427	7.93358290174892	5.96404259159861	7.10150651557744e-09	2.9484210993142e-08	9.42094433978805
TFPI2	1.38433347550832	0.234092221876773	5.43065172744772	5.91362440157041	9.34274787484883e-09	3.82470542242424e-08	9.15411372666659
MAMDC2	-1.02213	0.173168741626414	6.23055214201533	-5.9025	9.92336484170219e-09	4.05156577663263e-08	9.09547738186137
PPY	1.61819013176318	0.274871369460979	6.79445997406148	5.88708141897952	1.07867151167463e-08	4.38245432984332e-08	9.01435352799236
FCRLA	0.960740352162702	0.164250158100974	6.09314180288967	5.84925069948534	1.32278200581809e-08	5.30498472438084e-08	8.81601423143504
UGT2B17	-2.28811	0.39173510849628	9.38671586695363	-5.84097	1.38303811711531e-08	5.53104114815821e-08	8.77271477915139
CEACAM7	-0.90498	0.155266010431104	10.2052300704644	-5.82858	1.47815375234126e-08	5.89839344590296e-08	8.70806980744935
S100A7	1.77683247108217	0.305452485675716	7.16763462089489	5.81705029229503	1.57241961848758e-08	6.25324206249517e-08	8.64798895737497
CAPN9	-0.983414	0.169486935345382	7.41612012192818	-5.8023	1.70158572985862e-08	6.7399858157631e-08	8.57127581934999
LOC100127940	1.02166075308204	0.177811224475358	5.27372207001571	5.74576074202576	2.29983435115464e-08	8.94589727682427e-08	8.27860882925081
HOXB13	1.03200284312015	0.180293767463495	6.44713229032487	5.72400731117403	2.58096705234956e-08	9.9790040936444e-08	8.16661680145896
SULT1C2	0.948965040246408	0.166023122850624	5.74009636801644	5.71586068225099	2.69465475447969e-08	1.0400385198174e-07	8.12476309749915
IGLV4-60	1.21690658997897	0.214014148641133	8.68145634707904	5.68610345486794	3.15293598219053e-08	1.20639341790215e-07	7.97228836632918
SERPINB3	1.36024250400621	0.241348069822855	4.45707090868081	5.63601981571513	4.10128436246758e-08	1.53879323573322e-07	7.71710079465054
SOSTDC1	-0.965082	0.173477897056478	6.86737807332223	-5.56314	5.99438553487569e-08	2.20462270881776e-07	7.3490202906476
CLEC4D	0.901067007836944	0.163560090325371	4.51580589829478	5.50908847044804	7.92421095827324e-08	2.86671255237695e-07	7.07850487566121
HEPACAM2	-1.41834	0.258046202143998	7.82425289011703	-5.49646	8.45566496116828e-08	3.04789748410172e-07	7.01560867675008
ALDOB	0.983987820319077	0.179342508892303	7.00266432448837	5.48664020815037	8.89264902367495e-08	3.19615195456438e-07	6.96679210659127
ANXA13	-0.917419	0.167615406730152	8.07869655781108	-5.47336	9.51884591015754e-08	3.40278657531723e-07	6.90087397174837
RGS18	0.902076423495647	0.17064405292111	7.29339717230548	5.28630449203339	2.44923341247255e-07	8.30936243617989e-07	5.98634915627769
SPRR1B	1.49475596446168	0.28499951768227	5.09198628795125	5.24476664598463	3.01089695812179e-07	1.00859728491147e-06	5.78681720750497
FAM55A	-0.905772	0.173995045942281	8.47574163091485	-5.20573	3.65140784999074e-07	1.2099238927699e-06	5.60050468113421
FOSB	1.18153123240433	0.230827558588917	7.14315233492755	5.11867490878129	5.59182647689281e-07	1.8136539834145e-06	5.18912286512504
TCL1A	1.37590050151909	0.269843766087164	7.3459963530426	5.09887821931248	6.15612196916116e-07	1.9863221420107e-06	5.09638409305433
TFF2	1.01821113570926	0.204977515025639	6.97506405582126	4.96742843029345	1.15710248148798e-06	3.60720266230233e-06	4.48824873917026
NPTX2	0.958663477540993	0.201859196295375	7.80233159205725	4.74916919880235	3.2069368316143e-06	9.37499242933591e-06	3.5082339208479
SCGB2A1	-0.922086	0.228684881895881	8.23615520742552	-4.03213	7.06118315532407e-05	0.000170848364433874	0.55891377286879
BTNL8	-1.12425	0.286668564577849	8.70629525984577	-3.92176	0.000109633072044923	0.000257288128995678	0.14294734356373
CD177	-1.00934	0.260736663652446	9.67516470606157	-3.87109	0.000133735193175396	0.000308719877752295	-0.0445651
NCRNA00185	-1.0246	0.315084447226757	6.67486287609972	-3.25184	0.00128101751194845	0.00253503942622959	-2.15572
RPS4Y1	-1.60147	0.518535331245069	9.38599441790957	-3.08845	0.00220574874633319	0.00419809235583185	-2.65605
EIF1AY	-1.06178	0.35446208250167	6.09765750782348	-2.99546	0.00297532404629648	0.00552132281074481	-2.92999

## Sheet: Table S3
Table S3. Colon length and DAI for 12 mice (6 in the control group and 6 in the DSS-treated group).
Mouse	Group	Colon Length (cm)	Disease Activity Index (DAI)
1	Control	6.4	0
2	Control	6.4	0
3	Control	7.1	0
4	Control	6.6	0
5	Control	6.8	0
6	Control	6.8	0
7	DSS	4.6	0
8	DSS	4.4	0.78
9	DSS	5.1	1.01
10	DSS	4.9	1.83
11	DSS	4.3	2.61
12	DSS	5.6	3.11

## Sheet: Table S4
Table S4. Primer sequences used for RT-PCR.
Genes	Primer sequence
COX2-F	5’-CTGGTGCCTGGTCTGATGATG-3’
COX2-R	5’-GGATGCTCCTGCTTGAGTATGT-3’
PCNA-F	5’-GCCGAGACCTTAGCCACATTG-3’
PCNA-R	5’-ATGGTTACCGCCTCCTCTTCTT-3’
NLRP3-F	5’-AGCCTTGAAGAAGAGTGGATGG-3’
NLRP3-R	5’-GCGTTCCTGTCCTTGATAGAGT-3’
EIF5A2-F	5’-CCGTACTGGAATCGTGCTGT-3’
EIF5A2-R	5’-TACACCACCAAGGACAGGGT-3’
IDO1-F	5’- GTGTGAATGGTCTGGTCTCTGT-3’
IDO1-R	5’- TTTGAGGGCTCTTCCGACTTG-3’
CDH5-F	5’- GCAGAGTCCATCGCAGAGTC-3’
CDH5-R	5’- CTCAGCCAGCATCTTGAACCT-3’
β-actin-F	5'- GTACTCTGTGTGGATCGGTGG -3'
β-actin-R	5'- GCAGCTCAGTAACAGTCCG -3'

## Sheet: Table S5
Table S5. 168 plasma proteins with significant causal associations with UC.
exposure	outcome	method	nsnp	b	se	pval	lo_ci	up_ci	or	or_lci95	or_uci95
ACAT2	ukb-a-553	Inverse variance weighted	30	0.00105765839096994	0.00040156278684316	0.00844213851818707	0.000270595328757348	0.00184472145318254	1.00105821790885	1.00027063194298	1.00184642399855
ACE	ukb-a-553	Inverse variance weighted	198	0.000407338264205635	0.000145443442135332	0.00509975308188297	0.000122269117620385	0.000692407410790885	1.0004074212377	1.00012227659279	1.00069264718014
ADAM19	ukb-a-553	Inverse variance weighted	3	-0.00628956	0.00176288069276519	0.000360026499081673	-0.00974481	-0.00283431	0.993730177569188	0.99030252030119	0.997169698721309
ALPL	ukb-a-553	Inverse variance weighted	25	0.000963513757289594	0.000405739435132554	0.017562711770398	0.000168264464429788	0.0017587630501494	1.00096397808579	1.00016827862169	1.00176
ANK2	ukb-a-553	Inverse variance weighted	85	-0.000561522	0.000221978886729802	0.0114186834213823	-0.0009966	-0.000126443	0.999438635879675	0.999003896079064	0.99987356486743
ANTXR2	ukb-a-553	Inverse variance weighted	28	0.000962576081528295	0.000411713195448278	0.0193884287098365	0.00015561821844967	0.00176953394460692	1.00096303950657	1.00015563032759	1.00177110049368
APOA5	ukb-a-553	Inverse variance weighted	118	0.00052607118063376	0.000170554291668112	0.00203908805340519	0.000191784768964261	0.000860357592303259	1.00052620958035	1.00019180316084	1.00086072780606
APRT	ukb-a-553	Inverse variance weighted	28	0.00105742787506001	0.000474872690928707	0.0259632670897339	0.00012667740083975	0.00198817834928028	1.00105798714903	1.00012668542476	1.00199015608634
APTX	ukb-a-553	Inverse variance weighted	12	-0.00172198	0.000745435867596712	0.0208862657017429	-0.00318304	-0.000260928	0.998279499479071	0.996822023908012	0.99973910605746
ARG1	ukb-a-553	Inverse variance weighted	11	0.00175977625231425	0.000703485971843799	0.0123665417157081	0.000380943747500401	0.00313860875712809	1.00176132556723	1.00038101631578	1.00314353934664
ARL11	ukb-a-553	Inverse variance weighted	33	0.00121148725926971	0.000522000591607852	0.0202947147644492	0.000188366099718317	0.0022346084188211	1.0012122214064	1.00018838384173	1.00224
ARL5B	ukb-a-553	Inverse variance weighted	21	0.00125739903948177	0.000498405936665717	0.0116410951395198	0.000280523403616961	0.00223427467534657	1.00125818989709	1.00028056275399	1.00223677252696
ASAH2	ukb-a-553	Inverse variance weighted	154	0.000393764275416474	0.00018386093561209	0.0322223128520429	3.33968416167783e-05	0.00075413170921617	1.00039384181075	1.0000333973993	1.00075441613803
ATP1B2	ukb-a-553	Inverse variance weighted	56	0.000688946539309974	0.000283657160324666	0.0151488822322415	0.000132978505073628	0.00124491457354632	1.00068918391749	1.00013298734711	1.00124568980136
ATP2A3	ukb-a-553	Inverse variance weighted	11	0.00221163321017439	0.00081619662099026	0.00673477647588092	0.000611887833033481	0.0038113785873153	1.00221408067487	1.00061207507458	1.00381865112722
ATRN	ukb-a-553	Inverse variance weighted	60	0.000578674589271986	0.000284055814692359	0.0416313849765309	2.19251924749618e-05	0.00113542398606901	1.00057884205371	1.00002192543283	1.00113606882391
AZGP1	ukb-a-553	Inverse variance weighted	22	0.00139998270714455	0.000627696293030749	0.0257241866095011	0.000169697972804282	0.00263026744148482	1.00140096314041	1.00016971237232	1.00263372962972
BGLAP	ukb-a-553	Inverse variance weighted	20	0.00427081580808852	0.000688228645116472	5.45167472528668e-10	0.00292188766366023	0.0056197439525168	1.00427994873898	1.00292616053803	1.00563556433518
BPI	ukb-a-553	Inverse variance weighted	167	-0.000357207	0.000172992578073483	0.0389354834778683	-0.000696272	-1.81414e-05	0.999642856937191	0.999303970034708	0.999981858763997
BTC	ukb-a-553	Inverse variance weighted	13	0.00175281743966852	0.000633229100258162	0.00563907187009747	0.000511688403162521	0.00299394647617452	1.0017543545221	1.00051181933801	1.00299843281009
BTNL9	ukb-a-553	Inverse variance weighted	9	-0.00526076	0.00147691397767063	0.000368043397376573	-0.00815552	-0.00236601	0.994753049172482	0.991877650184986	0.997636783784171
C9	ukb-a-553	Inverse variance weighted	31	-0.00147173	0.000474047236218446	0.00190527527424034	-0.00240087	-0.000542601	0.998529348810319	0.997602013532694	0.999457546105769
CALCB	ukb-a-553	Inverse variance weighted	17	-0.00216014	0.000522180721068164	3.52236408842451e-05	-0.00318361	-0.00113666	0.997842192453644	0.996821449142063	0.99886398100448
CCL14	ukb-a-553	Inverse variance weighted	62	0.000639942896980816	0.000286138027955484	0.0253201355232792	7.91123621880678e-05	0.00120077343177356	1.00064014770412	1.00007911549165	1.00120149464883
CD109	ukb-a-553	Inverse variance weighted	268	0.00042033326853985	0.000135206511672887	0.00187833478007116	0.000155328505660992	0.000685338031418709	1.00042042162095	1.00015534056976	1.00068557292919
CD14	ukb-a-553	Inverse variance weighted	60	-0.000849824	0.000380946238517763	0.0256927624365153	-0.00159648	-0.00010317	0.999150536830935	0.998404794899524	0.999896835781935
CD46	ukb-a-553	Inverse variance weighted	26	-0.00121921	0.000438417188198976	0.00542034248278482	-0.00207851	-0.00035991	0.998781535424275	0.997923653400007	0.999640154941401
CD79B	ukb-a-553	Inverse variance weighted	3	-0.00493717	0.00241187010531691	0.0406551124972188	-0.00966444	-0.000209906	0.995074996681876	0.990382114063429	0.999790116320719
CDH5	ukb-a-553	Inverse variance weighted	112	0.000463918949738129	0.000209416398669782	0.0267398723321956	5.34628083453557e-05	0.000874375091130902	1.00046402657678	1.00005346423751	1.00087475746847
CHCHD10	ukb-a-553	Inverse variance weighted	17	0.00321990418677149	0.000797398796000857	5.39065918328121e-05	0.00165700254660981	0.00478280582693317	1.00322509364662	1.0016583761339	1.00479426169918
CHST9	ukb-a-553	Inverse variance weighted	44	0.000699631638150578	0.000330331650211995	0.0341778359132342	5.21816037350684e-05	0.00134708167256609	1.00069987643745	1.00005218296522	1.00134798939463
CINP	ukb-a-553	Inverse variance weighted	3	0.00729663537009506	0.00193211728675633	0.000159049397397288	0.00350968548805265	0.0110835852521375	1.0073233206788	1.00351585164581	1.01114523574211
CLEC2A	ukb-a-553	Inverse variance weighted	26	-0.00121771	0.000493792198842661	0.0136620932054329	-0.00218554	-0.000249872	0.998783036073238	0.997816848810239	0.999750158896534
CLPP	ukb-a-553	Inverse variance weighted	3	0.00295185612573979	0.0014948610306338	0.048305693532954	2.19285056975546e-05	0.00588178374578203	1.00295621714301	1.00002192874613	1.00589911539948
CMBL	ukb-a-553	Inverse variance weighted	6	-0.00178967	0.000854535228221618	0.0362315864790165	-0.00346456	-0.00011478	0.998211931268721	0.996541436375454	0.999885226399978
COL13A1	ukb-a-553	Inverse variance weighted	13	-0.00281613	0.00103871539911577	0.00670467899129248	-0.00485201	-0.000780249	0.997187830364154	0.995159738606385	0.999220055283685
COMMD1	ukb-a-553	Inverse variance weighted	17	-0.00214757	0.00101165316566889	0.0337680624676818	-0.00413041	-0.000164728	0.997854736232541	0.99587811005762	0.999835285629587
COPE	ukb-a-553	Inverse variance weighted	28	0.00120308765906425	0.000505101590550243	0.0172248535423094	0.000213088541585771	0.00219308677654272	1.00120381165934	1.00021311124656	1.0021954933503
CR1	ukb-a-553	Inverse variance weighted	184	-0.000468512	0.000190627469298846	0.0139815290551922	-0.000842142	-9.48825e-05	0.999531597436334	0.999158212363929	0.999905122042609
CXCL5	ukb-a-553	Inverse variance weighted	14	0.00184540013971667	0.000671685687995727	0.00600668567809035	0.000528896191245042	0.00316190408818829	1.00184710393846	1.0005290360815	1.00316690817968
DAP	ukb-a-553	Inverse variance weighted	296	-0.000267436	0.000100806682316831	0.00797905235326684	-0.000465017	-6.98545e-05	0.999732600172629	0.999535091421079	0.999930147952029
DBNL	ukb-a-553	Inverse variance weighted	3	0.00434792184161866	0.00135050369965163	0.00128422592235187	0.00170093459030145	0.00699490909293586	1.00435738776785	1.00170238200008	1.00701943061147
DCTD	ukb-a-553	Inverse variance weighted	3	0.00381931197223169	0.00189231814929765	0.0435574828025538	0.000110368399608307	0.00752825554485508	1.00382661483855	1.00011037449042	1.00755666410485
DCUN1D1	ukb-a-553	Inverse variance weighted	44	0.00109479456482426	0.000330432136664127	0.000922282016317143	0.000447147576962576	0.00174244155268595	1.00109539407115	1.00044724756234	1.00174396048606
DHRS9	ukb-a-553	Inverse variance weighted	24	0.000889787146461697	0.000369465946138619	0.0160267307042577	0.000165633892030003	0.00161394040089339	1.00089018312448	1.00016564761008	1.00161524350365
DHX58	ukb-a-553	Inverse variance weighted	21	-0.00141479	0.000622408044685751	0.0230203519465317	-0.00263471	-0.000194874	0.998586206662792	0.997368754357699	0.999805145068296
DLL1	ukb-a-553	Inverse variance weighted	14	-0.00174701	0.00076643752306714	0.0226439979142197	-0.00324923	-0.000244791	0.998254516469379	0.996756046815648	0.999755238842127
DNAJC17	ukb-a-553	Inverse variance weighted	20	-0.00168355	0.000784438866955662	0.0318588199012734	-0.00322105	-0.000146045	0.99831787131991	0.996784136774527	0.999853965796163
DNASE1L2	ukb-a-553	Inverse variance weighted	17	0.00202012862958527	0.000884125164328004	0.0223192863180098	0.000287243307502385	0.00375301395166816	1.00202217046412	1.00028728456581	1.00376006532707
DOK2	ukb-a-553	Inverse variance weighted	5	-0.00581435	0.00205182832457354	0.00460068158330642	-0.00983593	-0.00179276	0.994202523590366	0.990212284028478	0.998208842544539
DOT1L	ukb-a-553	Inverse variance weighted	22	-0.000853342	0.000431318765713223	0.0478780369545945	-0.00169873	-7.95755e-06	0.99914702166061	0.998302714907042	0.999992042480045
DPT	ukb-a-553	Inverse variance weighted	85	0.000679581320172681	0.000218466501766669	0.00186651475115024	0.00025138697671001	0.00110777566363535	1.00067981228788	1.00025141857706	1.00110838947373
DUSP28	ukb-a-553	Inverse variance weighted	27	-0.00114997	0.000417418059226212	0.00586989462923179	-0.00196811	-0.000331832	0.998850690057497	0.998033825157398	0.999668223540412
DUSP6	ukb-a-553	Inverse variance weighted	5	0.00216091082363893	0.00109069846932528	0.0475668948275806	2.31418237613859e-05	0.00429867982351647	1.00216324727408	1.00002314209154	1.00430793240083
EBI3	ukb-a-553	Inverse variance weighted	277	-0.000252824	0.000126427237465538	0.0455261512741125	-0.000500622	-5.02679e-06	0.999747207784562	0.999499503731856	0.999994973225291
EGFL6	ukb-a-553	Inverse variance weighted	13	-0.00182462	0.000685131051681804	0.00774088844535954	-0.00316748	-0.000481762	0.998177044893791	0.99683753558619	0.999518354178942
EIF5A2	ukb-a-553	Inverse variance weighted	3	0.00427322360250837	0.00183519819584471	0.0198865922437261	0.00067623513865274	0.007870212066364	1.00428236684155	1.00067646383718	1.00790126359259
EXOSC3	ukb-a-553	Inverse variance weighted	12	-0.00179969	0.000629090273417219	0.00422593554544753	-0.00303271	-0.000566675	0.998201926468036	0.99697188507403	0.999433485459333
EXOSC8	ukb-a-553	Inverse variance weighted	5	-0.0026697	0.00112135440587796	0.0172757873121185	-0.00486756	-0.000471849	0.997333856637486	0.995144268876731	0.999528262086201
FABP2	ukb-a-553	Inverse variance weighted	306	-0.000404673	0.000136221881905977	0.0029713410306885	-0.000671668	-0.000137678	0.999595409246976	0.999328558007647	0.999862331743734
FAM163B	ukb-a-553	Inverse variance weighted	23	0.00102072661137699	0.000437813491811431	0.0197312864764584	0.000162612167426586	0.0018788410553274	1.00102124773008	1.0001626253895	1.0018806071831
FBLN1	ukb-a-553	Inverse variance weighted	39	-0.00136274	0.000452925589846778	0.00262319733167705	-0.00225048	-0.000475008	0.998638185544671	0.997752053700724	0.999525104387393
FCGR3A	ukb-a-553	Inverse variance weighted	373	-0.000279344	9.29427552346193e-05	0.00265106401317709	-0.000461511	-9.71757e-05	0.999720695489933	0.999538595156874	0.999902828998831
FGFBP3	ukb-a-553	Inverse variance weighted	44	-0.000727821	0.000325091570319931	0.0251678235766515	-0.001365	-9.06411e-05	0.99927244425238	0.998635931166218	0.999909363040858
FJX1	ukb-a-553	Inverse variance weighted	50	-0.000885696	0.000315886325186204	0.00504974158713347	-0.00150483	-0.000266559	0.999114696305625	0.998496298688946	0.999733476913821
FLRT3	ukb-a-553	Inverse variance weighted	297	-0.000247588	0.0001144269991131	0.0304858237006841	-0.000471865	-2.33111e-05	0.999752442628962	0.999528246374067	0.999976689171541
FMOD	ukb-a-553	Inverse variance weighted	34	-0.00124592	0.000462127453096633	0.00701645402607855	-0.00215169	-0.000340155	0.998754851432724	0.997850619017664	0.999659903245241
FXN	ukb-a-553	Inverse variance weighted	3	0.00305710811044252	0.00153299185213425	0.0461290792061921	5.24440802593933e-05	0.00606177214062564	1.00306178583099	1.00005244545547	1.00608018186108
GALNT13	ukb-a-553	Inverse variance weighted	3	0.00347859440053144	0.00162079488333954	0.0318548399530614	0.000301836429185933	0.00665535237187694	1.00348465173166	1.00030188198638	1.00667754844304
GCSH	ukb-a-553	Inverse variance weighted	4	0.00314118262528869	0.0015145558139705	0.0380796869292033	0.000172653229906506	0.00610971202067087	1.00314612130918	1.00017266813533	1.00612841438044
GGH	ukb-a-553	Inverse variance weighted	104	-0.000532409	0.000254358231292803	0.0363360380376399	-0.00103095	-3.3867e-05	0.999467732546715	0.998969579956478	0.999966133548923
GLYAT	ukb-a-553	Inverse variance weighted	6	0.00364817826482395	0.00147626570537034	0.0134652715581394	0.000754697482298081	0.00654165904734981	1.00365484096693	1.0007549823381	1.00656310243183
GNAI3	ukb-a-553	Inverse variance weighted	7	0.00208289651692488	0.000948637490410208	0.0281154482275683	0.00022356703572087	0.00394222599812889	1.00208506725275	1.00022359202869	1.00395000679223
GPX7	ukb-a-553	Inverse variance weighted	101	-0.000443093	0.000199483819093745	0.0263376647248788	-0.000834081	-5.21044e-05	0.999557005418487	0.999166266730858	0.999947896910237
GSTT1	ukb-a-553	Inverse variance weighted	132	-0.000412839	0.000196094586545168	0.0352646650571406	-0.000797185	-2.84938e-05	0.999587246062662	0.999203133133851	0.99997150665188
GSTT2B	ukb-a-553	Inverse variance weighted	23	0.00090830756694574	0.000446051475843141	0.0417173271369328	3.4046674293184e-05	0.0017825684595983	1.00090872020319	1.00003404725389	1.00178415817921
HDHD3	ukb-a-553	Inverse variance weighted	6	0.0016130032277465	0.00079753518253659	0.0431262349222068	4.98342699747811e-05	0.00317617218551822	1.00161430481718	1.00004983551172	1.00318122156488
HEBP1	ukb-a-553	Inverse variance weighted	80	-0.000577493	0.000232349816163711	0.0129388491926087	-0.0010329	-0.000122088	0.999422673333323	0.998967634233012	0.999877919708199
HGFAC	ukb-a-553	Inverse variance weighted	246	0.000294240070486053	0.000131768485517881	0.0255484227320184	3.59738388710058e-05	0.0005525063021011	1.00029428336334	1.00003597448594	1.00055265896182
HMG20B	ukb-a-553	Inverse variance weighted	3	0.00404217688975863	0.00186668009733806	0.0303542867717078	0.000383483898976035	0.00770086988054122	1.00405035750555	1.00038355743833	1.00773059784039
IDO1	ukb-a-553	Inverse variance weighted	70	0.0012875741196081	0.000291241733494415	9.82538928294003e-06	0.00071674032195905	0.00185840791725716	1.00128840339905	1.00071699724168	1.00186013582747
IGFBP3	ukb-a-553	Inverse variance weighted	76	-0.000575645	0.000267366815470094	0.0313175143327788	-0.00109968	-5.16058e-05	0.999424520937242	0.998900920757798	0.999948395575486
IHH	ukb-a-553	Inverse variance weighted	13	0.00337736682320507	0.000910852770381998	0.000208970803298807	0.00159209539325636	0.00516263825315379	1.00338307655268	1.00159336344999	1.00517598763281
IL1R2	ukb-a-553	Inverse variance weighted	126	-0.000874538	0.000197957469087376	9.97069389629346e-06	-0.00126253	-0.000486541	0.999125844210161	0.998738261935431	0.999513576894689
IL1RL2	ukb-a-553	Inverse variance weighted	18	-0.00185799	0.000634105437323596	0.00338861485999077	-0.00310083	-0.000615141	0.998143737618621	0.996903968591943	0.999385048446001
IL23R	ukb-a-553	Inverse variance weighted	24	0.00145964185683531	0.000500963189680557	0.00357206282414455	0.000477754005061413	0.0024415297086092	1.00146070765251	1.00047786814768	1.00244451266944
IL27RA	ukb-a-553	Inverse variance weighted	140	-0.000327498	0.000157529397895276	0.0376207387020289	-0.000636255	-1.87402e-05	0.999672555810192	0.999363946936328	0.999981259984109
IL6ST	ukb-a-553	Inverse variance weighted	74	0.000709206962372677	0.000271121849091837	0.00890125005727029	0.000177808138152677	0.00124060578659268	1.00070945850909	1.00017782394696	1.00124137565629
INHBC	ukb-a-553	Inverse variance weighted	531	0.000189244524977105	8.39375622178788e-05	0.0241592728879199	2.47269030300626e-05	0.000353762146924147	1.00018926243285	1.00002472720874	1.00035382472813
IVD	ukb-a-553	Inverse variance weighted	10	0.00182027509979472	0.00073713658488929	0.0135344962662694	0.00037548739341171	0.00326506280617773	1.00182193280619	1.00037555789763	1.00327039892975
JAG1	ukb-a-553	Inverse variance weighted	16	0.00120942845656833	0.000548756040470396	0.0275281706566687	0.000133866617246352	0.00228499029589031	1.0012101601101	1.00013387557778	1.00228760287574
LGALS9	ukb-a-553	Inverse variance weighted	16	0.00151924823523033	0.000695521650116379	0.0289380681055933	0.000156025801002228	0.00288247066945844	1.00152040287749	1.00015603797366	1.00288662898248
LRRC15	ukb-a-553	Inverse variance weighted	30	-0.000947763	0.00036662069694944	0.00973419894927959	-0.00166634	-0.000229186	0.999052686435843	0.998335048456947	0.999770840277896
LRRC4B	ukb-a-553	Inverse variance weighted	9	0.00235729452424501	0.00107603906783446	0.0284724499986774	0.000248257951289463	0.00446633109720056	1.00236007512745	1.00024828876984	1.00447632001968
LY75	ukb-a-553	Inverse variance weighted	579	0.000293041964783624	9.09525110313724e-05	0.00127333459740915	0.000114775043162134	0.000471308886405114	1.00029308490577	1.00011478163007	1.00047141996989
MAP2K4	ukb-a-553	Inverse variance weighted	174	0.000401347026096386	0.000147381685961483	0.00646565981723319	0.00011247892161188	0.000690215130580893	1.00040142757659	1.0001124852476	1.00069045338386
MAPKAPK2	ukb-a-553	Inverse variance weighted	9	-0.00238796	0.000872364111322018	0.00619370350854308	-0.0040978	-0.000678129	0.997614886149712	0.99591058808777	0.99932210077055
MDGA2	ukb-a-553	Inverse variance weighted	273	0.000339196375955125	0.000122235591041389	0.00552119692074304	9.96146175140026e-05	0.000578778134396248	1.00033925390955	1.00009961957921	1.00057894565878
MGAT4B	ukb-a-553	Inverse variance weighted	53	-0.000682661	0.000303849174155733	0.0246586029216247	-0.00127821	-8.71164e-05	0.999317572153689	0.998722611368774	0.999912887369686
MGP	ukb-a-553	Inverse variance weighted	36	-0.000811481	0.000364813400228452	0.0261234427255813	-0.00152651	-9.64464e-05	0.999188848538825	0.998474649644235	0.999903558292715
MIA	ukb-a-553	Inverse variance weighted	132	0.000482870342185827	0.000181969112247296	0.00796419224903554	0.000126210882181127	0.000839529802190527	1.00048298694284	1.00012621884711	1.00083988230597
MMP7	ukb-a-553	Inverse variance weighted	45	0.000650734386816527	0.000288458684865919	0.0240767990664008	8.5355364479326e-05	0.00121611340915373	1.00065094616037	1.00008535900735	1.00121685317492
MRPL55	ukb-a-553	Inverse variance weighted	5	0.00362537110548133	0.00139270593278111	0.00923814631975165	0.000895667477230344	0.00635507473373231	1.00363195071208	1.00089606870713	1.00637531106626
MST1	ukb-a-553	Inverse variance weighted	636	0.000273552269244883	7.52334333893666e-05	0.000276854276002474	0.000126094739801724	0.000421009798688041	1.00027358968808	1.00012610269008	1.00042109843575
MYL5	ukb-a-553	Inverse variance weighted	6	0.00255802862194838	0.000976744387503892	0.00882051340033401	0.000643609622440747	0.004472447621456	1.0025613031687	1.00064381678355	1.00448246394224
NAGK	ukb-a-553	Inverse variance weighted	28	0.00108843234962541	0.000503428311595931	0.0306150620801142	0.000101712858897388	0.00207515184035344	1.00108902490708	1.00010171803183	1.00207730645806
NMI	ukb-a-553	Inverse variance weighted	4	-0.00331886	0.00154270601395455	0.031450443266049	-0.00634257	-0.00029516	0.996686637114932	0.993677503612324	0.999704883115713
NOTCH1	ukb-a-553	Inverse variance weighted	31	0.000903784758213401	0.000427307495739686	0.0344240827393247	6.62620665636161e-05	0.00174130744986319	1.00090419329473	1.00006626426194	1.00174282440605
NPPB	ukb-a-553	Inverse variance weighted	22	0.00112254487114975	0.000519796512762501	0.0308047929021589	0.000103743706135245	0.00214134603616425	1.00112317516046	1.0001037490877	1.00214364035494
NTM	ukb-a-553	Inverse variance weighted	118	0.000650923492456418	0.000228957228944733	0.00446922398422259	0.000202167323724741	0.0010996796611881	1.00065113538913	1.00020218776092	1.00110028453057
OMD	ukb-a-553	Inverse variance weighted	51	-0.00102336	0.000439934401145894	0.0200099748670807	-0.00188563	-0.000161087	0.998977165300866	0.998116147104797	0.999838926248503
OPCML	ukb-a-553	Inverse variance weighted	36	0.00104691913511418	0.00035364599905061	0.00307280688974323	0.000353772976974988	0.00174006529325338	1.00104746734625	1.00035383556201	1.00174158008535
OXSM	ukb-a-553	Inverse variance weighted	72	0.000899021685086463	0.000316081052591355	0.00445125013163324	0.000279502822007408	0.00151854054816552	1.00089942592621	1.00027954188656	1.0015196941147
PCK1	ukb-a-553	Inverse variance weighted	39	0.000877327786447376	0.000414956817813022	0.0344928230251477	6.40124235338534e-05	0.0016906431493609	1.00087771275104	1.00006401447237	1.00169207309222
PDCD5	ukb-a-553	Inverse variance weighted	42	-0.000680043	0.000342330095239109	0.0469764177145684	-0.00135101	-9.07611e-06	0.999320188075478	0.99864990211519	0.999990923926431
PEAR1	ukb-a-553	Inverse variance weighted	52	0.000894009696736805	0.000310456343610733	0.00398100243570718	0.000285515263259768	0.00150250413021384	1.00089440944252	1.00028555602662	1.00150363345508
PELO	ukb-a-553	Inverse variance weighted	3	0.0054240071797795	0.00211910786278869	0.0104801424650626	0.00127055576871367	0.00957745859084533	1.00543874373841	1.00127136326665	1.00962346921836
PLVAP	ukb-a-553	Inverse variance weighted	4	0.0061408544962242	0.00156914074109808	9.09625668958581e-05	0.00306533864367195	0.00921637034877644	1.00615974819789	1.00307004159833	1.00925897186652
PLXDC1	ukb-a-553	Inverse variance weighted	78	-0.000522183	0.000266184844461331	0.049794010747505	-0.0010439	-4.60309e-07	0.999477953709686	0.998956639780105	0.999999539691328
PLXNC1	ukb-a-553	Inverse variance weighted	211	0.000274184548601248	0.000133822033900685	0.0404743914912971	1.18933621559046e-05	0.000536475735046591	1.00027422214062	1.00001189343288	1.00053661966389
PNP	ukb-a-553	Inverse variance weighted	8	0.00287573457587941	0.0010665459528214	0.00701131612140609	0.000785304508349479	0.00496616464340935	1.00287987346705	1.00078561294067	1.00497851647766
POMGNT2	ukb-a-553	Inverse variance weighted	85	0.000707324789249012	0.000304185690477773	0.020055607550758	0.000111120835912578	0.00130352874258545	1.00070757500242	1.00011112701006	1.00130437870545
PPIC	ukb-a-553	Inverse variance weighted	176	-0.000482611	0.000167358988031464	0.00393048907629817	-0.000810635	-0.000154587	0.999517505459888	0.999189693880859	0.999845424586494
PRSS57	ukb-a-553	Inverse variance weighted	86	-0.000508991	0.000209572404815393	0.0151525636464595	-0.000919753	-9.82291e-05	0.999491138500354	0.999080669916041	0.999901775724161
PSME1	ukb-a-553	Inverse variance weighted	14	0.00155095759142698	0.000552832889055204	0.00502428334534951	0.000467405128878776	0.00263451005397518	1.00155216094819	1.00046751437968	1.00263798342513
PTEN	ukb-a-553	Inverse variance weighted	3	0.00617537969121771	0.00205011734691549	0.0025935489611139	0.00215714969126334	0.0101936096911721	1.00619448665906	1.00215947801254	1.01024574151703
PTPN9	ukb-a-553	Inverse variance weighted	3	0.00365385820356937	0.00157214221193584	0.020118686946948	0.000572459468175121	0.00673525693896362	1.00366054168114	1.00057262335437	1.00675798979052
RALA	ukb-a-553	Inverse variance weighted	17	0.00152247456146739	0.000503171954704463	0.0024801398425241	0.000536257530246643	0.00250869159268814	1.00152363411425	1.00053640134202	1.00251184099252
RALB	ukb-a-553	Inverse variance weighted	16	0.00119086472926792	0.000484996954487488	0.0140725311555971	0.000240270698472446	0.0021414587600634	1.00119157409023	1.00024029956579	1.00214375332048
RBP5	ukb-a-553	Inverse variance weighted	4	-0.00304721	0.00145253197253022	0.0359174655613271	-0.00589417	-0.000200247	0.99695742850396	0.994123164361714	0.999799773187447
REPIN1	ukb-a-553	Inverse variance weighted	8	0.00178277524841038	0.000876187749806092	0.0418815239509261	6.5447258790443e-05	0.00350010323803032	1.00178436533699	1.00006544940051	1.00350623575209
RET	ukb-a-553	Inverse variance weighted	80	0.000527025694115663	0.000225952232183949	0.0196762372417986	8.41593190351225e-05	0.000969892069196204	1.00052716459656	1.00008416286053	1.00097036256661
SCARA5	ukb-a-553	Inverse variance weighted	71	-0.000554221	0.000274751131247932	0.0436773023559905	-0.00109273	-1.57088e-05	0.999445932566183	0.998907863612375	0.999984291354729
SEC22A	ukb-a-553	Inverse variance weighted	3	0.00514151995477158	0.00193038128836201	0.00773384378690192	0.00135797262958204	0.00892506727996111	1.00515476025052	1.00135889509193	1.00896501444822
SECTM1	ukb-a-553	Inverse variance weighted	25	0.00118566260113405	0.000464208365860276	0.0106444224430853	0.000275814204047907	0.00209551099822019	1.00118636577692	1.00027585224428	1.00209770811582
SERPINE1	ukb-a-553	Inverse variance weighted	8	-0.0031946	0.0012418786325169	0.0100997074187751	-0.00562869	-0.000760522	0.996810492752553	0.994387124690305	0.999239766676431
SET	ukb-a-553	Inverse variance weighted	4	-0.00355837	0.00134240745402731	0.00803154111750399	-0.00618949	-0.000927256	0.996447949071438	0.993829622403367	0.999073173938543
SH3GLB2	ukb-a-553	Inverse variance weighted	34	0.000843464289367215	0.000388244542523535	0.0298173834184661	8.25049860210866e-05	0.00160442359271334	1.0008438201054	1.00008250838965	1.00160571136887
SHH	ukb-a-553	Inverse variance weighted	14	0.00219563945711979	0.000915562761998504	0.0164789698387844	0.000401136443602725	0.00399014247063686	1.00219805163854	1.00040121690958	1.00399811368768
SIRPA	ukb-a-553	Inverse variance weighted	329	-0.000263122	9.64070436803238e-05	0.00634718984138547	-0.00045208	-7.41645e-05	0.999736912353396	0.999548022106952	0.999925838295499
SMPDL3A	ukb-a-553	Inverse variance weighted	30	-0.000813014	0.000381067952799922	0.0328825771993462	-0.00155991	-6.61207e-05	0.999187316560299	0.998441308989202	0.9999338815275
SPA17	ukb-a-553	Inverse variance weighted	8	-0.0019723	0.00096500766702547	0.0409710450672208	-0.00386372	-8.08898e-05	0.998029638937179	0.996143734756314	0.999919113521044
SPHK1	ukb-a-553	Inverse variance weighted	12	0.00170777331367561	0.000756910388348536	0.0240554543006425	0.000224228952512479	0.00319131767483874	1.00170923238899	1.0002242540937	1.00319641535041
SPOCK2	ukb-a-553	Inverse variance weighted	42	-0.000827555	0.000387158733734774	0.0325567772824329	-0.00158639	-6.87234e-05	0.999172787826739	0.998414872024374	0.999931278977469
STAMBP	ukb-a-553	Inverse variance weighted	5	-0.00318957	0.00148833884893387	0.0321100200155288	-0.00610671	-0.000272423	0.996815514051932	0.993911896706807	0.999727614033914
STAMBPL1	ukb-a-553	Inverse variance weighted	7	0.00208061413344508	0.000946341215172436	0.0279072540282726	0.000225785351707105	0.00393544291518306	1.00208278011296	1.00022581084314	1.00394319693916
STAP1	ukb-a-553	Inverse variance weighted	9	0.00253693512462065	0.000840072658726322	0.0025285845221059	0.00089039271351706	0.00418347753572424	1.00254015586756	1.00089078923079	1.00419224049349
STAT3	ukb-a-553	Inverse variance weighted	12	-0.00212923	0.00096186206558155	0.0268522446761858	-0.00401448	-0.000243985	0.997873030584286	0.995993562993559	0.999756044782699
STC1	ukb-a-553	Inverse variance weighted	17	-0.00134268	0.000625275033696127	0.0317662373021811	-0.00256822	-0.000117139	0.99865822300595	0.997435077999116	0.999882867943698
STOML1	ukb-a-553	Inverse variance weighted	4	0.00376315335313957	0.001737418429362	0.0303153639516659	0.00035781323159004	0.00716849347468909	1.00377024290495	1.00035787725438	1.00719424862914
TEC	ukb-a-553	Inverse variance weighted	13	0.00201205182693558	0.000889472294453826	0.0236928541817302	0.000268686129806084	0.00375541752406508	1.00201407736148	1.00026872222916	1.00376247793996
TFR2	ukb-a-553	Inverse variance weighted	11	0.00173159760603113	0.00058782481559108	0.00322150256059995	0.000579460967472609	0.00288373424458964	1.00173309768689	1.00057962888741	1.00288789620589
TLR5	ukb-a-553	Inverse variance weighted	117	-0.000591367	0.000217111800471739	0.00645372375228808	-0.00101691	-0.000165828	0.999408807549271	0.99898361047128	0.999834185603759
TMPRSS11D	ukb-a-553	Inverse variance weighted	36	0.00156653252708872	0.000419141301961861	0.00018587335201383	0.000745015575243468	0.00238804947893396	1.00156776018014	1.00074529316828	1.0023909031402
TNFAIP8	ukb-a-553	Inverse variance weighted	19	-0.00130618	0.000533075493608938	0.0142745643622023	-0.00235101	-0.000261356	0.998694669111374	0.997651749920565	0.999738678542779
TNFSF12	ukb-a-553	Inverse variance weighted	32	-0.000846453	0.000382895377949371	0.0270590617650017	-0.00159693	-9.59784e-05	0.999153904828314	0.998404346158437	0.999904026234324
TNS2	ukb-a-553	Inverse variance weighted	3	0.0049432801597217	0.00147802113409461	0.000824232939846046	0.00204635873689626	0.00784020158254714	1.00495551832634	1.00204845395788	1.0078710164419
TPST1	ukb-a-553	Inverse variance weighted	63	-0.000713325	0.000274742542176065	0.00942225549779689	-0.00125182	-0.00017483	0.999286929081239	0.998748962543219	0.999825185389768
TTC17	ukb-a-553	Inverse variance weighted	3	0.00911453026204358	0.00321645520581089	0.00460097684800448	0.00281027805865423	0.0154187824654329	1.00915619407883	1.00281423059174	1.01553826519467
UCMA	ukb-a-553	Inverse variance weighted	67	0.000805588419048481	0.000262315921327167	0.00213298960802173	0.000291449213247234	0.00131972762484973	1.00080591299255	1.0002914916887	1.00132059884857
UPP1	ukb-a-553	Inverse variance weighted	5	0.00274339094943857	0.00113778568602204	0.0159015788612086	0.000513331004835362	0.00497345089404177	1.00274715748997	1.00051346278174	1.00498583902969
UROD	ukb-a-553	Inverse variance weighted	30	0.0017367111373967	0.000396772169546135	1.20269256559091e-05	0.000959037685086274	0.00251438458970712	1.0017382200936	1.00095949770878	1.00251754830568
VAMP1	ukb-a-553	Inverse variance weighted	4	0.00902530373365893	0.00246873432971194	0.000256338769960716	0.00418658444742354	0.0138640230198943	1.00906615459205	1.00419536043495	1.0139605742673
VBP1	ukb-a-553	Inverse variance weighted	68	-0.000672887	0.00030268322375301	0.0262108173820514	-0.00126615	-7.96281e-05	0.999327339163668	0.998734654932332	0.999920375114648
VEGFA	ukb-a-553	Inverse variance weighted	147	0.000581039832042397	0.00021868221846365	0.00788381837188716	0.000152422683853643	0.00100965698023115	1.00058120866838	1.00015243430078	1.00101016685543
VWA1	ukb-a-553	Inverse variance weighted	38	0.00118423111347734	0.000309685157684444	0.000131312396216097	0.000577248204415833	0.00179121402253886	1.00118493259202	1.00057741484422	1.00179281920464
WFDC6	ukb-a-553	Inverse variance weighted	4	-0.00304508	0.00128096482074271	0.0174457017124552	-0.00555577	-0.000534389	0.996959551098326	0.994459633251393	0.999465753352422
YWHAB	ukb-a-553	Inverse variance weighted	9	0.00363507084454543	0.000731679593610488	6.76056855157306e-07	0.00220097884106887	0.00506916284802198	1.00364168572733	1.00220340277301	1.00508203279144

## Sheet: Table S6
Table S6. Upregulated and Downregulated 20 Proteins in UC.
Gene	Regulation	Fold Change	p-value
ADAM19	Upregulated	0.556946436358103	9.23961693275034e-14
BGLAP	Downregulated	-0.187788	0.00287335817034235
BTNL9	Upregulated	0.151836509568962	0.000130206155169927
CALCB	Upregulated	0.00869597869041439	0.682522331995738
CHCHD10	Downregulated	-0.783025	7.97022295148299e-31
CINP	Downregulated	-0.0511951	0.338484606432769
DBNL	Upregulated	0.155133105505969	0.000254948448344866
DCUN1D1	Downregulated	-0.117219	0.00656460712229061
IDO1	Upregulated	2.83633859300531	3.51441809320337e-26
IHH	Downregulated	-0.87368	2.00430275995302e-16
IL1R2	Downregulated	-0.538667	9.97286833666473e-06
LY75	Upregulated	0.229241810196108	0.0118204863652316
MST1	Downregulated	-0.54461	1.47135747608263e-06
PLVAP	Upregulated	0.740313129799511	2.42724896688813e-14
TMPRSS11D	Downregulated	-0.242684	2.66533715970064e-08
TNS2	NA	NA	NA
UROD	Downregulated	-0.110545	0.000130776258608561
VAMP1	Upregulated	0.388590306478741	6.9182976050758e-10
VWA1	Upregulated	0.374271034050785	2.46222017173886e-15
YWHAB	Downregulated	-0.0427586	0.214550630586307

## Sheet: Table S7
Table S7. Heterogeneity test.
Gene	method	Q	Q_df	Q_pval
ACAT2	Inverse variance weighted	21.04	29	0.85
ACE	Inverse variance weighted	174.6	197	0.87
ADAM19	Inverse variance weighted	0.31	2	0.85
ALPL	Inverse variance weighted	23.87	24	0.46
ANK2	Inverse variance weighted	83.17	84	0.5
ANTXR2	Inverse variance weighted	20.84	27	0.79
APOA5	Inverse variance weighted	110.44	117	0.65
APRT	Inverse variance weighted	21.7	27	0.75
APTX	Inverse variance weighted	8.73	11	0.64
ARG1	Inverse variance weighted	5.82	10	0.83
ARL11	Inverse variance weighted	30.14	32	0.56
ARL5B	Inverse variance weighted	15.23	20	0.76
ASAH2	Inverse variance weighted	164.93	153	0.24
ATP1B2	Inverse variance weighted	42.43	55	0.89
ATP2A3	Inverse variance weighted	8.23	10	0.6
ATRN	Inverse variance weighted	70.54	59	0.14
AZGP1	Inverse variance weighted	25.72	21	0.21
BGLAP	Inverse variance weighted	26.34	19	0.12
BPI	Inverse variance weighted	145.91	166	0.86
BTC	Inverse variance weighted	7.43	12	0.82
Note: Only the first 20 genes are shown.

## Sheet: Table S8
Table S8. Horizontal multiple validity test.
Gene	egger_intercept	se	pval
ACAT2	-7.44e-05	9.62208e-05	0.44
ACE	-5.58e-05	3.97026e-05	0.16
ADAM19	0.0003	0.001161	0.83
ALPL	-4.99e-05	9.49515e-05	0.6
ANK2	6.71893e-05	4.54287e-05	0.14
ANTXR2	1.97805e-05	9.58427e-05	0.83
APOA5	4.7446e-06	4.00015e-05	0.9
APRT	-8.4e-05	0.000103	0.42
APTX	5.74784e-05	0.000186	0.76
ARG1	-6.9e-05	0.000153	0.66
ARL11	6.54673e-05	0.000112	0.56
ARL5B	7.65535e-05	0.000103	0.46
ASAH2	5.19004e-05	4.21705e-05	0.22
ATP1B2	7.31583e-05	6.35539e-05	0.25
ATP2A3	0.000127	0.000153	0.42
ATRN	7.01049e-05	5.65461e-05	0.22
AZGP1	3.35686e-05	0.000131	0.8
BGLAP	-5.18e-05	0.000175	0.77
BPI	6.06654e-05	4.44886e-05	0.17
BTC	0.00019	0.000145	0.21
Note: Only the first 20 genes are shown.

## Sheet: Table S9
Table S9. The overlap between differentially expressed genes and Mendelian randomization genes.
CDH5
CXCL5
EGFL6
EIF5A2
FJX1
GPX7
IDO1
MMP7
MYL5
PCK1
STC1
TNFAIP8
